# Supplementary material for: Controlling excimer formation in indolo[3,2,1-jk]carbazole/9H-carbazole based host materials for RGB PhOLEDs
Source: J Mater Chem C Mater. 2018 Aug 31;6(37):9914–24. doi: 10.1039/c8tc03537g (PMC6167949; doi:10.1039/c8tc03537g)
Supplement: Supplementary file 2 [file TC-006-C8TC03537G-s002.cif]

# Electronic Supplementary Material (ESI) for Journal of Materials Chemistry C.
# This journal is © The Royal Society of Chemistry 2018

####################################################################### 
# 
# This file contains crystal structure data downloaded from the 
# Cambridge Structural Database (CSD) hosted by the Cambridge 
# Crystallographic Data Centre (CCDC).
# 
# Full information about CCDC data access policies and citation 
# guidelines are available at http://www.ccdc.cam.ac.uk/access/V1 
# 
# Audit and citation data items may have been added by the CCDC. 
# Please retain this information to preserve the provenance of 
# this file and to allow appropriate attribution of the data. 
# 
#######################################################################

data_ICz5Cz
_database_code_depnum_ccdc_archive 'CCDC 1568697'
_audit_update_record             
;
2017-08-13 deposited with the CCDC.
2018-08-28 downloaded from the CCDC.
;

_audit_creation_method           SHELXL-2014/7
_shelx_SHELXL_version_number     2014/7
_chemical_name_systematic        ?
_chemical_name_common            ?
_chemical_melting_point          ?
_chemical_formula_moiety         ?
_chemical_formula_sum            'C30 H18 N2'
_chemical_formula_weight         406.46

loop_
_atom_type_symbol
_atom_type_description
_atom_type_scat_dispersion_real
_atom_type_scat_dispersion_imag
_atom_type_scat_source
C C 0.0181 0.0091 'International Tables Vol C Tables 4.2.6.8 and 6.1.1.4'
H H 0.0000 0.0000 'International Tables Vol C Tables 4.2.6.8 and 6.1.1.4'
N N 0.0311 0.0180 'International Tables Vol C Tables 4.2.6.8 and 6.1.1.4'

_space_group_crystal_system      monoclinic
_space_group_IT_number           14
_space_group_name_H-M_alt        'P 21/c'
_space_group_name_Hall           '-P 2ybc'

_shelx_space_group_comment       
;
The symmetry employed for this shelxl refinement is uniquely defined
by the following loop, which should always be used as a source of
symmetry information in preference to the above space-group names.
They are only intended as comments.
;

loop_
_space_group_symop_operation_xyz
'x, y, z'
'-x, y+1/2, -z+1/2'
'-x, -y, -z'
'x, -y-1/2, z-1/2'

_cell_length_a                   9.5240(4)
_cell_length_b                   27.7354(10)
_cell_length_c                   8.2808(3)
_cell_angle_alpha                90
_cell_angle_beta                 109.572(5)
_cell_angle_gamma                90
_cell_volume                     2061.00(15)
_cell_formula_units_Z            4
_cell_measurement_temperature    100
_cell_measurement_reflns_used    5240
_cell_measurement_theta_min      3.1600
_cell_measurement_theta_max      73.6790

_exptl_crystal_description       block
_exptl_crystal_colour            'translucent colourless'
_exptl_crystal_density_meas      ?
_exptl_crystal_density_method    ?
_exptl_crystal_density_diffrn    1.310
_exptl_crystal_F_000             848
_exptl_transmission_factor_min   ?
_exptl_transmission_factor_max   ?
_exptl_crystal_size_max          0.12
_exptl_crystal_size_mid          0.10
_exptl_crystal_size_min          0.03
_exptl_absorpt_coefficient_mu    0.593
_shelx_estimated_absorpt_T_min   0.932
_shelx_estimated_absorpt_T_max   0.982
_exptl_absorpt_correction_type   multi-scan
_exptl_absorpt_correction_T_min  0.86694
_exptl_absorpt_correction_T_max  1.00000
_exptl_absorpt_process_details   SADABS
_exptl_absorpt_special_details   ?
_diffrn_ambient_temperature      100
_diffrn_radiation_wavelength     1.54178
_diffrn_radiation_type           CuK\a
_diffrn_radiation_monochromator  graphite
_diffrn_measurement_device       'four-circle diffractometer'
_diffrn_source                   ?
_diffrn_measurement_device_type  'XtaLAB Synergy, Dualflex, Pilatus 200K'
_diffrn_measurement_method       '\w- and \f-scans'
_diffrn_detector                 'CCD plate'
_diffrn_detector_type            'Pilatus 200K'
_diffrn_detector_area_resol_mean ?
_diffrn_reflns_number            9005
_diffrn_reflns_av_unetI/netI     0.0410
_diffrn_reflns_av_R_equivalents  0.0320
_diffrn_reflns_limit_h_min       -11
_diffrn_reflns_limit_h_max       6
_diffrn_reflns_limit_k_min       -17
_diffrn_reflns_limit_k_max       34
_diffrn_reflns_limit_l_min       -9
_diffrn_reflns_limit_l_max       9
_diffrn_reflns_theta_min         3.187
_diffrn_reflns_theta_max         73.807
_diffrn_reflns_theta_full        67.679
_diffrn_measured_fraction_theta_max 0.948
_diffrn_measured_fraction_theta_full 0.987
_diffrn_reflns_Laue_measured_fraction_max 0.948
_diffrn_reflns_Laue_measured_fraction_full 0.987
_diffrn_reflns_point_group_measured_fraction_max 0.948
_diffrn_reflns_point_group_measured_fraction_full 0.987
_reflns_number_total             3949
_reflns_number_gt                3505
_reflns_threshold_expression     'I > 2\s(I)'
_reflns_Friedel_coverage         0.000
_reflns_Friedel_fraction_max     .
_reflns_Friedel_fraction_full    .

_reflns_special_details          
;
 Reflections were merged by SHELXL according to the crystal
 class for the calculation of statistics and refinement.
 
 _reflns_Friedel_fraction is defined as the number of unique
 Friedel pairs measured divided by the number that would be
 possible theoretically, ignoring centric projections and
 systematic absences.
;

_computing_data_collection       'CrysAlisPro 1.171.39.9g (Rigaku OD, 2015)'
_computing_cell_refinement       'CrysAlisPro 1.171.39.9g (Rigaku OD, 2015)'
_computing_data_reduction        'CrysAlisPro 1.171.39.9g (Rigaku OD, 2015)'
_computing_structure_solution    'SHELXT (Sheldrick, 2015)'
_computing_structure_refinement  'SHELXL (Sheldrick, 2014)'
_computing_molecular_graphics    ?
_computing_publication_material  ?
_refine_special_details          ?
_refine_ls_structure_factor_coef Fsqd
_refine_ls_matrix_type           full
_refine_ls_weighting_scheme      calc
_refine_ls_weighting_details     
'w=1/[\s^2^(Fo^2^)+2.9144P] where P=(Fo^2^+2Fc^2^)/3'
_atom_sites_solution_primary     ?
_atom_sites_solution_secondary   ?
_atom_sites_solution_hydrogens   geom
_refine_ls_hydrogen_treatment    constr
_refine_ls_extinction_method     'SHELXL-2014/7 (Sheldrick 2014)'
_refine_ls_extinction_coef       0.00146(16)
_refine_ls_extinction_expression Fc^*^=kFc[1+0.001xFc^2^\l^3^/sin(2\q)]^-1/4^
_refine_ls_number_reflns         3949
_refine_ls_number_parameters     290
_refine_ls_number_restraints     0
_refine_ls_R_factor_all          0.0763
_refine_ls_R_factor_gt           0.0698
_refine_ls_wR_factor_ref         0.1553
_refine_ls_wR_factor_gt          0.1523
_refine_ls_goodness_of_fit_ref   1.158
_refine_ls_restrained_S_all      1.158
_refine_ls_shift/su_max          0.000
_refine_ls_shift/su_mean         0.000

loop_
_atom_site_label
_atom_site_type_symbol
_atom_site_fract_x
_atom_site_fract_y
_atom_site_fract_z
_atom_site_U_iso_or_equiv
_atom_site_adp_type
_atom_site_occupancy
_atom_site_site_symmetry_order
_atom_site_calc_flag
_atom_site_refinement_flags_posn
_atom_site_refinement_flags_adp
_atom_site_refinement_flags_occupancy
_atom_site_disorder_assembly
_atom_site_disorder_group
N1 N 0.7652(2) 0.46684(8) 0.0571(3) 0.0323(5) Uani 1 1 d . . . . .
C1 C 0.7650(3) 0.42957(9) 0.1712(3) 0.0302(6) Uani 1 1 d . . . . .
N2 N 0.7148(2) 0.33956(8) 0.5519(3) 0.0355(5) Uani 1 1 d . . . . .
C2 C 0.8211(3) 0.38343(10) 0.1842(3) 0.0359(6) Uani 1 1 d . . . . .
H2 H 0.8702 0.3722 0.1087 0.043 Uiso 1 1 calc R U . . .
C3 C 0.8035(3) 0.35383(10) 0.3115(3) 0.0372(6) Uani 1 1 d . . . . .
H3 H 0.8405 0.3217 0.3230 0.045 Uiso 1 1 calc R U . . .
C5 C 0.6760(3) 0.41711(10) 0.4108(3) 0.0316(6) Uani 1 1 d . . . . .
H5 H 0.6281 0.4280 0.4879 0.038 Uiso 1 1 calc R U . . .
C4 C 0.7320(3) 0.37076(10) 0.4229(3) 0.0338(6) Uani 1 1 d . . . . .
C6 C 0.6909(3) 0.44749(9) 0.2842(3) 0.0300(5) Uani 1 1 d . . . . .
C7 C 0.6972(3) 0.50560(9) 0.1000(3) 0.0307(6) Uani 1 1 d . . . . .
C8 C 0.6479(3) 0.49744(10) 0.2363(3) 0.0310(6) Uani 1 1 d . . . . .
C9 C 0.5791(3) 0.53764(10) 0.2808(3) 0.0348(6) Uani 1 1 d . . . . .
H9 H 0.5415 0.5362 0.3735 0.042 Uiso 1 1 calc R U . . .
C10 C 0.5676(3) 0.57992(10) 0.1846(4) 0.0383(6) Uani 1 1 d . . . . .
H10 H 0.5199 0.6069 0.2146 0.046 Uiso 1 1 calc R U . . .
C11 C 0.6210(3) 0.58541(10) 0.0476(3) 0.0372(6) Uani 1 1 d . . . . .
H11 H 0.6100 0.6151 -0.0124 0.045 Uiso 1 1 calc R U . . .
C12 C 0.6909(3) 0.54611(10) 0.0011(3) 0.0334(6) Uani 1 1 d . . . . .
C13 C 0.8110(3) 0.48156(11) -0.0795(3) 0.0348(6) Uani 1 1 d . . . . .
C14 C 0.7657(3) 0.53012(11) -0.1193(3) 0.0357(6) Uani 1 1 d . . . . .
C15 C 0.8020(3) 0.55311(12) -0.2503(3) 0.0424(7) Uani 1 1 d . . . . .
H15 H 0.7736 0.5857 -0.2793 0.051 Uiso 1 1 calc R U . . .
C16 C 0.8797(3) 0.52787(13) -0.3370(4) 0.0482(8) Uani 1 1 d . . . . .
H16 H 0.9043 0.5433 -0.4264 0.058 Uiso 1 1 calc R U . . .
C17 C 0.9224(3) 0.48039(13) -0.2956(4) 0.0472(8) Uani 1 1 d . . . . .
H17 H 0.9761 0.4642 -0.3574 0.057 Uiso 1 1 calc R U . . .
C18 C 0.8892(3) 0.45571(12) -0.1666(3) 0.0399(7) Uani 1 1 d . . . . .
H18 H 0.9181 0.4231 -0.1394 0.048 Uiso 1 1 calc R U . . .
C19 C 0.8269(3) 0.32419(10) 0.6991(4) 0.0397(7) Uani 1 1 d . . . . .
C20 C 0.9800(4) 0.33101(12) 0.7473(4) 0.0500(8) Uani 1 1 d . . . . .
H20 H 1.0238 0.3482 0.6770 0.060 Uiso 1 1 calc R U . . .
C21 C 1.0661(4) 0.31132(14) 0.9044(5) 0.0633(10) Uani 1 1 d . . . . .
H21 H 1.1713 0.3149 0.9415 0.076 Uiso 1 1 calc R U . . .
C22 C 1.0019(5) 0.28663(14) 1.0082(4) 0.0657(11) Uani 1 1 d . . . . .
H22 H 1.0641 0.2741 1.1150 0.079 Uiso 1 1 calc R U . . .
C23 C 0.8516(5) 0.27993(12) 0.9602(4) 0.0585(10) Uani 1 1 d . . . . .
H23 H 0.8095 0.2626 1.0318 0.070 Uiso 1 1 calc R U . . .
C24 C 0.7606(4) 0.29898(10) 0.8042(4) 0.0439(7) Uani 1 1 d . . . . .
C25 C 0.6027(4) 0.30027(10) 0.7186(4) 0.0435(7) Uani 1 1 d . . . . .
C26 C 0.4799(5) 0.28287(12) 0.7588(5) 0.0601(10) Uani 1 1 d . . . . .
H26 H 0.4936 0.2657 0.8623 0.072 Uiso 1 1 calc R U . . .
C27 C 0.3394(5) 0.29126(14) 0.6449(6) 0.0677(11) Uani 1 1 d . . . . .
H27 H 0.2555 0.2799 0.6712 0.081 Uiso 1 1 calc R U . . .
C28 C 0.3172(4) 0.31570(13) 0.4935(5) 0.0587(9) Uani 1 1 d . . . . .
H28 H 0.2184 0.3206 0.4177 0.070 Uiso 1 1 calc R U . . .
C29 C 0.4353(3) 0.33337(11) 0.4490(4) 0.0444(7) Uani 1 1 d . . . . .
H29 H 0.4196 0.3501 0.3443 0.053 Uiso 1 1 calc R U . . .
C30 C 0.5784(3) 0.32557(10) 0.5645(4) 0.0362(6) Uani 1 1 d . . . . .

loop_
_atom_site_aniso_label
_atom_site_aniso_U_11
_atom_site_aniso_U_22
_atom_site_aniso_U_33
_atom_site_aniso_U_23
_atom_site_aniso_U_13
_atom_site_aniso_U_12
N1 0.0310(11) 0.0380(12) 0.0264(11) -0.0014(9) 0.0076(9) 0.0014(9)
C1 0.0266(12) 0.0362(14) 0.0239(12) -0.0026(10) 0.0031(10) -0.0012(10)
N2 0.0361(12) 0.0369(12) 0.0320(11) 0.0027(9) 0.0095(9) -0.0002(10)
C2 0.0364(14) 0.0375(15) 0.0338(14) -0.0045(11) 0.0118(12) 0.0010(11)
C3 0.0366(14) 0.0363(15) 0.0375(15) -0.0015(12) 0.0110(12) 0.0022(11)
C5 0.0297(13) 0.0381(14) 0.0249(12) -0.0014(11) 0.0063(10) -0.0002(11)
C4 0.0326(13) 0.0369(14) 0.0302(13) 0.0003(11) 0.0084(11) -0.0014(11)
C6 0.0242(12) 0.0374(14) 0.0242(12) -0.0048(10) 0.0024(9) 0.0014(10)
C7 0.0268(12) 0.0346(14) 0.0274(12) -0.0012(10) 0.0048(10) 0.0022(10)
C8 0.0264(12) 0.0381(14) 0.0255(12) -0.0024(10) 0.0049(10) 0.0007(10)
C9 0.0335(14) 0.0388(15) 0.0292(13) -0.0052(11) 0.0067(11) 0.0033(11)
C10 0.0352(14) 0.0375(15) 0.0360(14) -0.0026(12) 0.0037(11) 0.0042(12)
C11 0.0366(14) 0.0335(14) 0.0351(14) 0.0005(11) 0.0038(12) 0.0005(11)
C12 0.0275(13) 0.0385(15) 0.0279(13) 0.0001(11) 0.0009(10) -0.0005(11)
C13 0.0258(12) 0.0513(17) 0.0244(12) -0.0042(11) 0.0048(10) -0.0053(11)
C14 0.0260(13) 0.0517(17) 0.0240(12) 0.0002(11) 0.0011(10) -0.0085(11)
C15 0.0332(14) 0.0607(19) 0.0281(14) 0.0035(13) 0.0035(11) -0.0076(13)
C16 0.0370(16) 0.078(2) 0.0282(14) 0.0017(14) 0.0091(12) -0.0130(15)
C17 0.0335(15) 0.081(2) 0.0270(14) -0.0140(15) 0.0097(12) -0.0141(15)
C18 0.0316(14) 0.0577(18) 0.0280(13) -0.0107(13) 0.0069(11) -0.0088(13)
C19 0.0475(17) 0.0332(14) 0.0334(14) -0.0020(11) 0.0068(12) 0.0079(12)
C20 0.0475(18) 0.0498(18) 0.0457(17) -0.0007(14) 0.0065(14) 0.0122(15)
C21 0.056(2) 0.067(2) 0.052(2) -0.0072(18) -0.0019(17) 0.0229(18)
C22 0.088(3) 0.060(2) 0.0389(18) 0.0074(16) 0.0083(18) 0.034(2)
C23 0.091(3) 0.0418(18) 0.0423(18) 0.0076(14) 0.0214(18) 0.0224(18)
C24 0.069(2) 0.0273(14) 0.0354(15) -0.0005(11) 0.0172(14) 0.0062(13)
C25 0.0600(19) 0.0283(14) 0.0461(17) -0.0030(12) 0.0229(15) -0.0021(13)
C26 0.087(3) 0.0375(17) 0.069(2) -0.0016(16) 0.044(2) -0.0112(18)
C27 0.070(3) 0.055(2) 0.090(3) -0.015(2) 0.043(2) -0.0228(19)
C28 0.0465(19) 0.058(2) 0.073(2) -0.0204(19) 0.0225(17) -0.0187(16)
C29 0.0414(16) 0.0441(17) 0.0453(17) -0.0111(13) 0.0115(13) -0.0068(13)
C30 0.0423(15) 0.0285(13) 0.0383(15) -0.0049(11) 0.0141(12) -0.0038(11)

_geom_special_details            
;
 All esds (except the esd in the dihedral angle between two l.s. planes)
 are estimated using the full covariance matrix.  The cell esds are taken
 into account individually in the estimation of esds in distances, angles
 and torsion angles; correlations between esds in cell parameters are only
 used when they are defined by crystal symmetry.  An approximate (isotropic)
 treatment of cell esds is used for estimating esds involving l.s. planes.
;

loop_
_geom_bond_atom_site_label_1
_geom_bond_atom_site_label_2
_geom_bond_distance
_geom_bond_site_symmetry_2
_geom_bond_publ_flag
N1 C7 1.362(3) . ?
N1 C1 1.401(3) . ?
N1 C13 1.403(3) . ?
C1 C2 1.377(4) . ?
C1 C6 1.436(3) . ?
N2 C19 1.391(3) . ?
N2 C30 1.393(3) . ?
N2 C4 1.427(3) . ?
C2 C3 1.390(4) . ?
C2 H2 0.9500 . ?
C3 C4 1.398(4) . ?
C3 H3 0.9500 . ?
C5 C4 1.383(4) . ?
C5 C6 1.389(4) . ?
C5 H5 0.9500 . ?
C6 C8 1.462(4) . ?
C7 C8 1.378(4) . ?
C7 C12 1.380(4) . ?
C8 C9 1.404(4) . ?
C9 C10 1.401(4) . ?
C9 H9 0.9500 . ?
C10 C11 1.398(4) . ?
C10 H10 0.9500 . ?
C11 C12 1.396(4) . ?
C11 H11 0.9500 . ?
C12 C14 1.475(4) . ?
C13 C18 1.395(4) . ?
C13 C14 1.419(4) . ?
C14 C15 1.398(4) . ?
C15 C16 1.382(4) . ?
C15 H15 0.9500 . ?
C16 C17 1.387(5) . ?
C16 H16 0.9500 . ?
C17 C18 1.391(4) . ?
C17 H17 0.9500 . ?
C18 H18 0.9500 . ?
C19 C20 1.391(4) . ?
C19 C24 1.418(4) . ?
C20 C21 1.396(5) . ?
C20 H20 0.9500 . ?
C21 C22 1.390(6) . ?
C21 H21 0.9500 . ?
C22 C23 1.364(6) . ?
C22 H22 0.9500 . ?
C23 C24 1.396(4) . ?
C23 H23 0.9500 . ?
C24 C25 1.432(5) . ?
C25 C26 1.405(5) . ?
C25 C30 1.405(4) . ?
C26 C27 1.374(6) . ?
C26 H26 0.9500 . ?
C27 C28 1.378(6) . ?
C27 H27 0.9500 . ?
C28 C29 1.386(4) . ?
C28 H28 0.9500 . ?
C29 C30 1.395(4) . ?
C29 H29 0.9500 . ?

loop_
_geom_angle_atom_site_label_1
_geom_angle_atom_site_label_2
_geom_angle_atom_site_label_3
_geom_angle
_geom_angle_site_symmetry_1
_geom_angle_site_symmetry_3
_geom_angle_publ_flag
C7 N1 C1 107.3(2) . . ?
C7 N1 C13 106.5(2) . . ?
C1 N1 C13 146.1(2) . . ?
C2 C1 N1 130.5(2) . . ?
C2 C1 C6 122.2(2) . . ?
N1 C1 C6 107.2(2) . . ?
C19 N2 C30 108.1(2) . . ?
C19 N2 C4 126.5(2) . . ?
C30 N2 C4 124.7(2) . . ?
C1 C2 C3 117.8(2) . . ?
C1 C2 H2 121.1 . . ?
C3 C2 H2 121.1 . . ?
C2 C3 C4 120.7(3) . . ?
C2 C3 H3 119.6 . . ?
C4 C3 H3 119.6 . . ?
C4 C5 C6 118.9(2) . . ?
C4 C5 H5 120.5 . . ?
C6 C5 H5 120.5 . . ?
C5 C4 C3 121.7(2) . . ?
C5 C4 N2 118.7(2) . . ?
C3 C4 N2 119.6(2) . . ?
C5 C6 C1 118.6(2) . . ?
C5 C6 C8 133.6(2) . . ?
C1 C6 C8 107.8(2) . . ?
N1 C7 C8 113.9(2) . . ?
N1 C7 C12 114.7(2) . . ?
C8 C7 C12 131.3(3) . . ?
C7 C8 C9 113.7(2) . . ?
C7 C8 C6 103.7(2) . . ?
C9 C8 C6 142.6(2) . . ?
C10 C9 C8 118.0(3) . . ?
C10 C9 H9 121.0 . . ?
C8 C9 H9 121.0 . . ?
C11 C10 C9 124.9(3) . . ?
C11 C10 H10 117.6 . . ?
C9 C10 H10 117.6 . . ?
C12 C11 C10 118.4(3) . . ?
C12 C11 H11 120.8 . . ?
C10 C11 H11 120.8 . . ?
C7 C12 C11 113.7(2) . . ?
C7 C12 C14 102.8(2) . . ?
C11 C12 C14 143.5(3) . . ?
C18 C13 N1 129.1(3) . . ?
C18 C13 C14 122.8(3) . . ?
N1 C13 C14 108.1(2) . . ?
C15 C14 C13 118.5(3) . . ?
C15 C14 C12 133.5(3) . . ?
C13 C14 C12 107.9(2) . . ?
C16 C15 C14 119.1(3) . . ?
C16 C15 H15 120.4 . . ?
C14 C15 H15 120.4 . . ?
C15 C16 C17 121.1(3) . . ?
C15 C16 H16 119.5 . . ?
C17 C16 H16 119.5 . . ?
C16 C17 C18 122.3(3) . . ?
C16 C17 H17 118.9 . . ?
C18 C17 H17 118.9 . . ?
C17 C18 C13 116.2(3) . . ?
C17 C18 H18 121.9 . . ?
C13 C18 H18 121.9 . . ?
C20 C19 N2 129.3(3) . . ?
C20 C19 C24 122.0(3) . . ?
N2 C19 C24 108.7(3) . . ?
C19 C20 C21 116.5(3) . . ?
C19 C20 H20 121.8 . . ?
C21 C20 H20 121.8 . . ?
C22 C21 C20 121.8(4) . . ?
C22 C21 H21 119.1 . . ?
C20 C21 H21 119.1 . . ?
C23 C22 C21 121.6(3) . . ?
C23 C22 H22 119.2 . . ?
C21 C22 H22 119.2 . . ?
C22 C23 C24 118.9(3) . . ?
C22 C23 H23 120.6 . . ?
C24 C23 H23 120.6 . . ?
C23 C24 C19 119.2(3) . . ?
C23 C24 C25 133.7(3) . . ?
C19 C24 C25 107.1(3) . . ?
C26 C25 C30 119.3(3) . . ?
C26 C25 C24 133.9(3) . . ?
C30 C25 C24 106.7(3) . . ?
C27 C26 C25 118.4(3) . . ?
C27 C26 H26 120.8 . . ?
C25 C26 H26 120.8 . . ?
C26 C27 C28 121.7(3) . . ?
C26 C27 H27 119.1 . . ?
C28 C27 H27 119.1 . . ?
C27 C28 C29 121.7(4) . . ?
C27 C28 H28 119.2 . . ?
C29 C28 H28 119.2 . . ?
C28 C29 C30 117.2(3) . . ?
C28 C29 H29 121.4 . . ?
C30 C29 H29 121.4 . . ?
N2 C30 C29 128.8(3) . . ?
N2 C30 C25 109.5(3) . . ?
C29 C30 C25 121.7(3) . . ?

_refine_diff_density_max         0.243
_refine_diff_density_min         -0.263
_refine_diff_density_rms         0.050

_shelx_res_file                  
;
TITL

CELL  1.54178   9.5240  27.7354   8.2808   90.000  109.572   90.000
ZERR    4.000   0.0004   0.0010   0.0003    0.000    0.005    0.000
LATT  1
SYMM -X, 1/2+Y, 1/2-Z
SFAC C H N
UNIT 120 72 8
L.S. 10
BOND $H
LIST 6
FMAP 2
TEMP -173.13
PLAN 20
ACTA
SIZE 0.12 0.10 0.03
WGHT    0.000000    2.914400
EXTI    0.001458
FVAR       0.52036
N1    3    0.765176    0.466837    0.057104    11.00000    0.03101    0.03799 =
         0.02640   -0.00138    0.00763    0.00141
C1    1    0.764965    0.429572    0.171225    11.00000    0.02658    0.03615 =
         0.02390   -0.00258    0.00315   -0.00116
N2    3    0.714811    0.339559    0.551927    11.00000    0.03613    0.03695 =
         0.03197    0.00273    0.00951   -0.00022
C2    1    0.821107    0.383430    0.184213    11.00000    0.03638    0.03754 =
         0.03381   -0.00453    0.01180    0.00105
AFIX  43
H2    2    0.870196    0.372211    0.108683    11.00000   -1.20000
AFIX   0
C3    1    0.803542    0.353834    0.311507    11.00000    0.03659    0.03630 =
         0.03747   -0.00152    0.01095    0.00223
AFIX  43
H3    2    0.840518    0.321749    0.322998    11.00000   -1.20000
AFIX   0
C5    1    0.676036    0.417109    0.410806    11.00000    0.02969    0.03813 =
         0.02491   -0.00139    0.00627   -0.00022
AFIX  43
H5    2    0.628128    0.428007    0.487918    11.00000   -1.20000
AFIX   0
C4    1    0.732044    0.370759    0.422856    11.00000    0.03261    0.03692 =
         0.03017    0.00033    0.00841   -0.00140
C6    1    0.690921    0.447486    0.284174    11.00000    0.02424    0.03737 =
         0.02416   -0.00485    0.00236    0.00143
C7    1    0.697163    0.505602    0.099999    11.00000    0.02681    0.03463 =
         0.02737   -0.00116    0.00481    0.00217
C8    1    0.647893    0.497441    0.236257    11.00000    0.02643    0.03814 =
         0.02554   -0.00241    0.00495    0.00069
C9    1    0.579120    0.537645    0.280830    11.00000    0.03354    0.03875 =
         0.02918   -0.00524    0.00669    0.00334
AFIX  43
H9    2    0.541522    0.536234    0.373484    11.00000   -1.20000
AFIX   0
C10   1    0.567586    0.579918    0.184572    11.00000    0.03519    0.03753 =
         0.03596   -0.00262    0.00371    0.00418
AFIX  43
H10   2    0.519906    0.606867    0.214623    11.00000   -1.20000
AFIX   0
C11   1    0.621006    0.585406    0.047587    11.00000    0.03664    0.03354 =
         0.03515    0.00054    0.00377    0.00055
AFIX  43
H11   2    0.610043    0.615131   -0.012387    11.00000   -1.20000
AFIX   0
C12   1    0.690863    0.546112    0.001141    11.00000    0.02745    0.03852 =
         0.02794    0.00006    0.00094   -0.00046
C13   1    0.811041    0.481563   -0.079514    11.00000    0.02585    0.05132 =
         0.02444   -0.00423    0.00478   -0.00528
C14   1    0.765664    0.530121   -0.119268    11.00000    0.02598    0.05174 =
         0.02399    0.00019    0.00106   -0.00855
C15   1    0.801996    0.553105   -0.250266    11.00000    0.03323    0.06067 =
         0.02812    0.00348    0.00349   -0.00763
AFIX  43
H15   2    0.773617    0.585658   -0.279308    11.00000   -1.20000
AFIX   0
C16   1    0.879714    0.527867   -0.336960    11.00000    0.03695    0.07798 =
         0.02819    0.00174    0.00909   -0.01305
AFIX  43
H16   2    0.904335    0.543289   -0.426374    11.00000   -1.20000
AFIX   0
C17   1    0.922353    0.480395   -0.295564    11.00000    0.03355    0.08077 =
         0.02695   -0.01400    0.00968   -0.01411
AFIX  43
H17   2    0.976085    0.464165   -0.357420    11.00000   -1.20000
AFIX   0
C18   1    0.889172    0.455710   -0.166591    11.00000    0.03156    0.05772 =
         0.02797   -0.01069    0.00688   -0.00883
AFIX  43
H18   2    0.918057    0.423111   -0.139351    11.00000   -1.20000
AFIX   0
C19   1    0.826853    0.324191    0.699112    11.00000    0.04753    0.03324 =
         0.03337   -0.00196    0.00684    0.00793
C20   1    0.980043    0.331010    0.747289    11.00000    0.04753    0.04978 =
         0.04566   -0.00068    0.00648    0.01222
AFIX  43
H20   2    1.023847    0.348168    0.676955    11.00000   -1.20000
AFIX   0
C21   1    1.066087    0.311318    0.904445    11.00000    0.05569    0.06705 =
         0.05220   -0.00716   -0.00190    0.02287
AFIX  43
H21   2    1.171327    0.314885    0.941496    11.00000   -1.20000
AFIX   0
C22   1    1.001885    0.286633    1.008152    11.00000    0.08800    0.06039 =
         0.03891    0.00737    0.00829    0.03446
AFIX  43
H22   2    1.064149    0.274139    1.114950    11.00000   -1.20000
AFIX   0
C23   1    0.851598    0.279926    0.960193    11.00000    0.09060    0.04180 =
         0.04231    0.00759    0.02141    0.02240
AFIX  43
H23   2    0.809522    0.262576    1.031762    11.00000   -1.20000
AFIX   0
C24   1    0.760613    0.298983    0.804165    11.00000    0.06891    0.02727 =
         0.03540   -0.00054    0.01715    0.00615
C25   1    0.602680    0.300269    0.718554    11.00000    0.06001    0.02829 =
         0.04611   -0.00299    0.02286   -0.00210
C26   1    0.479860    0.282873    0.758817    11.00000    0.08728    0.03751 =
         0.06867   -0.00164    0.04370   -0.01119
AFIX  43
H26   2    0.493571    0.265728    0.862298    11.00000   -1.20000
AFIX   0
C27   1    0.339443    0.291261    0.644895    11.00000    0.06996    0.05457 =
         0.09048   -0.01490    0.04272   -0.02280
AFIX  43
H27   2    0.255490    0.279911    0.671194    11.00000   -1.20000
AFIX   0
C28   1    0.317196    0.315701    0.493510    11.00000    0.04646    0.05839 =
         0.07305   -0.02040    0.02249   -0.01870
AFIX  43
H28   2    0.218351    0.320566    0.417715    11.00000   -1.20000
AFIX   0
C29   1    0.435342    0.333367    0.449007    11.00000    0.04141    0.04410 =
         0.04528   -0.01107    0.01147   -0.00678
AFIX  43
H29   2    0.419567    0.350076    0.344254    11.00000   -1.20000
AFIX   0
C30   1    0.578421    0.325573    0.564543    11.00000    0.04227    0.02848 =
         0.03826   -0.00488    0.01407   -0.00377
HKLF 4


END

WGHT      0.0000      2.9155

Q1    1   1.1159  0.3267  0.8134  11.00000  0.05    0.24
Q2    1   0.6775  0.4711  0.2772  11.00000  0.05    0.22
Q3    1   0.6048  0.3074  0.6234  11.00000  0.05    0.19
Q4    1   0.5421  0.3569  0.5265  11.00000  0.05    0.19
Q5    1   0.9554  0.3035  0.7191  11.00000  0.05    0.19
Q6    1   0.9588  0.5693 -0.3781  11.00000  0.05    0.19
Q7    1   0.7597  0.4036  0.1526  11.00000  0.05    0.18
Q8    1   0.6447  0.3854  0.3722  11.00000  0.05    0.18
Q9    1   0.7649  0.5471 -0.0318  11.00000  0.05    0.18
Q10   1   0.7558  0.3040  0.5991  11.00000  0.05    0.17
Q11   1   0.6051  0.2754  0.7144  11.00000  0.05    0.17
Q12   1   0.7431  0.3630  0.3538  11.00000  0.05    0.17
Q13   1   0.7845  0.4385  0.0981  11.00000  0.05    0.17
Q14   1   0.6983  0.5323  0.0864  11.00000  0.05    0.17
Q15   1   0.6358  0.4429  0.3257  11.00000  0.05    0.17
Q16   1   0.5596  0.5068  0.2497  11.00000  0.05    0.16
Q17   1   1.0107  0.2314  1.2160  11.00000  0.05    0.16
Q18   1   0.8906  0.4122 -0.0740  11.00000  0.05    0.16
Q19   1   1.0121  0.2847  0.8390  11.00000  0.05    0.16
Q20   1   0.7563  0.5419 -0.1801  11.00000  0.05    0.16
;
_shelx_res_checksum              30062

_shelx_hkl_file                  
;
  -1  34   0    1.70    0.50
  -1  34   0    2.80    0.50
   0  33   0    0.80    0.50
  -1  33   0    4.70    0.70
  -2  33   0    0.20    0.50
  -3  33   0    4.70    0.60
  -3  33   0    5.00    0.70
   0  32   0    8.10    1.00
   1  32   0    1.50    0.60
  -1  32   0    1.00    0.60
  -2  32   0    3.00    0.60
  -3  32   0    0.60    0.50
  -3  32   0    1.30    0.60
  -3  32   0    0.70    0.50
  -4  32   0    4.60    0.60
   0  31   0    0.60    0.70
  -1  31   0    3.80    0.80
   1  31   0    2.80    0.70
  -2  31   0    1.70    0.70
  -3  31   0    1.90    0.70
  -3  31   0    1.00    0.60
  -4  31   0    4.00    0.70
  -4  31   0    3.20    0.60
  -4  31   0    4.20    0.80
   0  30   0    1.90    0.80
  -1  30   0    4.70    0.90
   1  30   0    5.60    0.90
  -1  30   0    5.40    1.00
  -2  30   0    3.70    0.80
   2  30   0    4.00    0.70
  -3  30   0    5.80    1.00
  -3  30   0    5.20    0.90
  -4  30   0   24.90    1.60
  -4  30   0   22.50    1.70
  -4  30   0   26.80    1.70
  -5  30   0    7.70    0.80
   0  29   0    1.80    0.80
  -1  29   0   18.00    1.50
  -1  29   0   19.30    1.70
   1  29   0   17.20    1.50
  -2  29   0   91.49    4.10
   2  29   0   74.49    3.80
  -3  29   0    8.10    1.10
  -4  29   0   24.00    1.60
  -4  29   0   21.70    1.70
  -5  29   0   18.70    1.40
  -5  29   0   20.80    1.30
  -6  29   0    7.90    0.80
   0  28   0   11.90    1.40
   1  28   0    1.20    0.80
  -1  28   0    0.90    0.90
   2  28   0    4.30    0.90
  -2  28   0    6.10    1.10
  -3  28   0   25.60    1.90
  -4  28   0   -0.90    0.70
  -5  28   0    5.90    0.90
  -5  28   0    5.10    0.80
  -6  28   0    0.70    0.60
   0  27   0    0.90    0.80
   1  27   0    2.40    0.90
  -1  27   0    2.20    1.00
  -2  27   0    0.60    0.90
   2  27   0    0.80    0.70
  -3  27   0   10.20    1.20
  -4  27   0   15.50    1.50
  -5  27   0   10.90    1.20
  -5  27   0   12.20    1.20
  -5  27   0   11.90    1.40
  -6  27   0    8.50    1.00
   0  26   0    7.80    1.20
   1  26   0   22.10    1.80
   2  26   0   24.40    1.80
  -2  26   0   26.50    2.10
  -3  26   0    7.00    1.20
  -3  26   0    8.90    1.30
  -4  26   0    4.60    1.00
  -5  26   0    0.10    0.60
  -6  26   0    7.80    1.10
  -7  26   0    1.00    0.50
   0  25   0    1.30    0.90
   1  25   0    8.70    1.20
  -2  25   0    6.40    1.20
  -2  25   0    4.40    1.10
   2  25   0    5.40    1.00
  -3  25   0   20.00    1.90
  -3  25   0   21.90    1.80
  -4  25   0   31.90    2.20
  -5  25   0    1.80    0.80
  -5  25   0   -0.10    0.70
  -6  25   0   15.00    1.40
  -6  25   0   11.70    1.20
  -7  25   0    3.70    0.70
   0  24   0  402.26   16.20
  -1  24   0  148.89    6.60
   1  24   0  139.79    6.50
   2  24   0    3.00    0.90
  -2  24   0    4.20    1.10
  -2  24   0    3.30    1.10
  -3  24   0  141.89    6.30
  -3  24   0  128.69    6.40
  -4  24   0    8.20    1.20
  -4  24   0   10.00    1.40
  -5  24   0    2.10    1.00
  -5  24   0    2.20    0.80
  -6  24   0    1.60    0.70
  -7  24   0   56.99    2.90
   0  23   0    0.10    0.80
  -1  23   0   26.70    2.10
   1  23   0   29.90    2.10
  -2  23   0   10.20    1.30
  -2  23   0    8.70    1.30
   2  23   0    8.80    1.20
  -3  23   0  117.49    5.50
  -4  23   0   64.99    3.50
  -4  23   0   63.79    3.70
  -5  23   0    5.70    1.20
  -5  23   0    3.80    0.90
  -5  23   0    2.60    0.90
  -6  23   0    3.00    0.90
  -6  23   0    2.20    0.80
  -6  23   0    2.30    0.90
  -7  23   0    0.80    0.70
  -7  23   0    0.60    0.70
   0  22   0    8.70    1.20
   1  22   0   25.10    1.90
  -1  22   0   25.20    1.90
  -2  22   0    4.90    1.20
   2  22   0    4.60    1.00
  -2  22   0    6.10    1.10
  -3  22   0   29.20    2.10
  -4  22   0   70.69    3.90
  -4  22   0   72.89    3.80
  -5  22   0   47.80    2.70
  -5  22   0   43.80    2.80
  -6  22   0   41.40    2.50
  -6  22   0   33.70    2.20
  -6  22   0   35.20    2.40
  -7  22   0    5.40    1.00
  -7  22   0    5.20    1.00
  -8  22   0    7.60    0.90
   0  21   0   -0.10    0.70
   0  21   0   -0.10    0.70
  -1  21   0   13.20    1.40
   1  21   0   15.50    1.40
  -2  21   0   66.89    3.40
   2  21   0   60.09    3.20
  -2  21   0   57.39    3.40
  -3  21   0   16.80    1.50
  -4  21   0   11.70    1.50
  -4  21   0   11.80    1.30
  -4  21   0   11.20    1.40
  -5  21   0    6.60    1.20
  -5  21   0    6.80    1.30
  -5  21   0    8.10    1.10
  -6  21   0    0.90    1.00
  -6  21   0   -0.70    0.80
  -6  21   0    1.00    0.90
  -7  21   0   21.30    1.90
  -7  21   0   22.10    1.70
  -8  21   0    0.70    0.70
   0  20   0  113.79    5.20
   0  20   0  116.49    5.30
   1  20   0   18.90    1.60
  -1  20   0   22.90    1.70
  -2  20   0   47.40    2.70
  -2  20   0   48.90    2.80
   2  20   0   41.90    2.50
  -3  20   0  207.68    8.80
  -4  20   0    8.70    1.30
  -4  20   0   10.80    1.30
  -4  20   0   11.30    1.30
  -5  20   0   43.70    2.80
  -5  20   0   38.40    2.40
  -5  20   0   43.20    2.80
  -6  20   0   20.50    1.80
  -6  20   0   22.80    1.80
  -6  20   0   21.10    1.90
  -7  20   0    5.80    1.10
  -7  20   0    7.10    1.30
  -8  20   0    3.90    0.90
  -9  20   0   -0.20    0.50
   0  19   0    3.30    0.80
   0  19   0    3.80    0.80
  -1  19   0   78.09    3.80
   1  19   0   74.29    3.70
  -2  19   0   16.50    1.50
   2  19   0   15.40    1.30
  -2  19   0   18.10    1.50
  -3  19   0   29.30    2.00
  -4  19   0    3.10    0.80
  -4  19   0    2.50    0.90
  -4  19   0    4.10    1.00
  -5  19   0    7.60    1.30
  -5  19   0    7.90    1.10
  -5  19   0    5.60    1.20
  -6  19   0   19.00    1.90
  -6  19   0   20.10    1.80
  -7  19   0   16.90    1.60
  -7  19   0   17.30    1.60
  -8  19   0   30.40    2.20
  -9  19   0   -0.50    0.60
   0  18   0    3.50    0.80
   0  18   0    3.50    0.70
   1  18   0    0.30    0.60
  -1  18   0   -0.20    0.60
  -2  18   0   30.60    2.10
   2  18   0   30.00    1.90
  -2  18   0   33.80    2.00
  -3  18   0    3.10    0.90
  -3  18   0    2.80    0.80
  -3  18   0    4.60    0.90
  -4  18   0    3.30    0.90
  -4  18   0    2.80    0.90
  -4  18   0    3.60    0.80
  -5  18   0   39.80    2.50
  -5  18   0   33.70    2.20
  -5  18   0   40.00    2.70
  -6  18   0  210.78    8.80
  -6  18   0  185.08    8.40
  -6  18   0  186.58    8.40
  -7  18   0   64.49    3.80
  -7  18   0   67.79    3.60
  -7  18   0   62.59    3.40
  -8  18   0   17.40    1.70
  -8  18   0   13.90    1.40
  -9  18   0    2.00    0.80
   0  17   0    1.10    0.60
   0  17   0    1.10    0.60
   1  17   0   36.10    2.00
   1  17   0   39.30    2.10
  -1  17   0   34.90    2.10
   2  17   0   42.10    2.30
  -2  17   0   41.30    2.40
  -2  17   0   45.30    2.50
  -3  17   0   16.00    1.40
  -3  17   0   14.30    1.40
  -3  17   0   14.30    1.30
  -4  17   0  123.39    5.70
  -4  17   0  116.89    5.60
  -4  17   0  121.59    5.40
  -5  17   0   15.30    1.50
  -5  17   0   16.80    1.60
  -5  17   0   15.70    1.70
  -5  17   0   15.90    1.40
  -6  17   0   32.50    2.60
  -6  17   0   34.70    2.50
  -6  17   0   38.30    2.40
  -7  17   0    1.10    1.00
  -7  17   0    2.40    1.10
  -7  17   0    2.70    0.90
  -8  17   0   14.70    1.70
  -8  17   0   15.60    1.60
  -9  17   0    0.80    0.80
  -9  17   0    0.80    0.60
   0  16   0  206.28    8.50
   0  16   0  210.68    8.50
   1  16   0    6.20    0.80
  -1  16   0    7.50    1.00
   2  16   0  124.39    5.40
  -2  16   0  130.69    5.60
  -3  16   0   75.39    3.70
  -3  16   0   69.89    3.60
  -3  16   0   72.49    3.50
  -4  16   0   15.00    1.40
  -4  16   0   14.80    1.50
  -4  16   0   13.50    1.30
  -5  16   0   24.10    1.90
  -5  16   0   27.10    2.20
  -5  16   0   22.50    1.90
  -5  16   0   23.40    1.70
  -6  16   0   15.30    1.70
  -6  16   0   14.80    1.50
  -6  16   0   17.00    1.90
  -7  16   0   14.40    1.80
  -7  16   0   12.30    1.60
  -7  16   0   12.90    1.40
  -8  16   0   53.19    3.20
  -8  16   0   46.20    3.00
  -9  16   0    9.30    1.10
   0  15   0    0.90    0.60
   1  15   0   39.70    2.10
  -1  15   0   40.80    2.20
  -2  15   0   84.69    3.90
  -3  15   0  130.09    5.60
  -3  15   0  124.39    5.40
  -3  15   0  118.99    5.50
  -4  15   0   66.19    3.30
  -4  15   0   68.29    3.50
  -4  15   0   78.69    3.80
  -4  15   0   68.39    3.50
  -5  15   0    7.40    1.10
  -5  15   0    8.30    1.40
  -5  15   0    8.10    1.30
  -6  15   0   14.40    1.80
  -6  15   0   17.50    1.50
  -6  15   0   13.70    1.60
  -7  15   0   40.50    2.80
  -7  15   0   40.70    3.00
  -7  15   0   34.80    2.30
  -8  15   0   24.60    2.10
  -9  15   0   19.40    1.70
 -10  15   0    0.30    0.50
  -2  14   0    5.40    0.80
  -3  14   0  176.88    7.50
  -3  14   0  180.18    7.40
  -4  14   0    6.10    1.00
  -4  14   0    7.00    1.00
  -4  14   0    6.90    0.80
  -5  14   0    3.70    1.00
  -5  14   0    4.50    0.90
  -5  14   0    4.20    1.00
  -6  14   0   64.39    3.40
  -6  14   0   65.99    3.90
  -6  14   0   66.39    3.80
  -7  14   0   31.90    2.10
  -7  14   0   33.30    2.60
  -8  14   0   12.70    1.60
  -9  14   0    1.30    0.90
  -9  14   0    0.10    0.90
 -10  14   0    0.80    0.60
 -10  14   0    0.80    0.60
  -3  13   0   11.70    1.00
  -3  13   0   12.10    1.10
  -4  13   0    6.80    1.00
  -4  13   0    7.80    1.00
  -4  13   0    6.40    0.90
  -5  13   0    9.00    1.10
  -5  13   0    8.80    1.20
  -6  13   0   73.69    4.00
  -6  13   0   64.99    3.40
  -6  13   0   63.49    3.80
  -7  13   0  121.79    5.80
  -7  13   0  148.49    6.50
  -8  13   0    3.10    1.10
  -9  13   0    9.80    1.40
  -9  13   0    8.30    1.30
 -10  13   0    2.60    0.70
 -10  13   0    1.70    0.70
  -3  12   0  188.58    9.70
  -3  12   0  217.18    8.60
  -4  12   0   50.59    2.50
  -4  12   0   52.69    2.80
  -4  12   0   47.70    2.60
  -5  12   0    9.30    1.10
  -5  12   0   10.20    1.30
  -6  12   0   11.40    1.20
  -6  12   0   10.50    1.40
  -7  12   0    5.90    1.40
  -8  12   0   38.50    2.80
  -8  12   0   35.20    2.70
  -9  12   0   -0.10    0.90
  -9  12   0    0.60    0.90
 -10  12   0    1.70    0.70
 -10  12   0    0.80    0.70
  -3  11   0   55.89    3.70
  -4  11   0  384.76   15.40
  -4  11   0  402.36   15.60
  -5  11   0    6.10    0.90
  -5  11   0    7.50    1.20
  -6  11   0   59.19    3.10
  -6  11   0   60.99    3.50
  -7  11   0   14.50    1.80
  -7  11   0   14.80    1.80
  -8  11   0    3.00    1.30
  -8  11   0    3.10    1.30
  -9  11   0    8.50    1.40
  -9  11   0    6.70    1.20
 -10  11   0   32.50    2.00
 -10  11   0   32.50    2.10
  -3  10   0  213.18    9.80
  -4  10   0  193.08    9.40
  -4  10   0  191.18    8.00
  -4  10   0  204.48    8.20
  -5  10   0   12.20    1.20
  -5  10   0   12.40    1.40
  -6  10   0   48.70    2.70
  -6  10   0   55.09    3.20
  -7  10   0   76.99    4.40
  -7  10   0   80.79    4.50
  -8  10   0   17.90    2.10
  -8  10   0   16.20    1.90
  -9  10   0   10.20    1.50
  -9  10   0    9.70    1.50
 -10  10   0   18.90    1.60
  -2   9   0  121.59    5.90
  -3   9   0    4.70    1.10
  -4   9   0   38.80    3.00
  -5   9   0    4.60    1.00
  -5   9   0    4.80    0.70
  -6   9   0   25.60    2.10
  -7   9   0   32.70    2.60
  -7   9   0   31.20    2.50
  -8   9   0    5.70    1.50
  -8   9   0    4.70    1.30
  -9   9   0    4.10    1.10
 -10   9   0   66.89    3.40
  -2   8   0   14.90    1.40
  -3   8   0  142.99    6.80
  -4   8   0    0.60    0.80
  -5   8   0   18.80    1.30
  -6   8   0   41.20    2.70
  -7   8   0   18.80    1.90
  -8   8   0   26.10    2.30
  -9   8   0   45.20    3.00
 -10   8   0    5.60    1.10
 -10   8   0    2.20    0.80
  -2   7   0    5.40    1.00
  -3   7   0   11.10    1.40
  -4   7   0   37.80    2.80
  -7   7   0   54.89    3.40
  -8   7   0    4.20    1.30
  -9   7   0    6.30    1.40
  -9   7   0    7.00    1.30
 -10   7   0    9.00    1.20
 -10   7   0   10.80    1.40
  -2   6   0   88.99    4.30
  -3   6   0   19.20    1.70
  -4   6   0   19.60    1.90
  -5   6   0    1.20    0.90
  -7   6   0   27.60    2.30
  -8   6   0   47.60    3.20
  -8   6   0   47.50    3.30
  -9   6   0    2.20    1.20
  -9   6   0    1.80    1.00
 -10   6   0    4.50    1.00
 -10   6   0    6.10    1.20
  -2   5   0  130.79    5.80
  -3   5   0   42.70    2.60
  -4   5   0  339.27   14.20
  -5   5   0    4.30    1.10
  -7   5   0   21.80    2.00
  -7   5   0   18.30    2.00
  -8   5   0  104.89    5.60
  -8   5   0  122.79    5.90
  -9   5   0    5.20    1.20
  -9   5   0    8.00    1.50
 -10   5   0    4.60    0.90
 -10   5   0    6.00    1.20
 -11   5   0    5.40    0.80
  -2   4   0    0.70    0.60
  -3   4   0    5.60    0.90
  -4   4   0   37.00    2.50
  -5   4   0  113.09    5.90
  -6   4   0    2.40    0.90
  -7   4   0   81.39    4.40
  -8   4   0    5.90    1.30
  -8   4   0    7.00    1.50
  -9   4   0   51.89    3.20
  -9   4   0   37.60    2.70
 -10   4   0    0.50    0.70
 -10   4   0    1.20    0.90
 -11   4   0   12.40    1.10
  -2   3   0  272.87   10.90
  -3   3   0  566.84   22.10
  -4   3   0  786.72   30.70
  -5   3   0    0.70    0.50
  -5   3   0    0.50    0.80
  -6   3   0    6.90    0.80
  -7   3   0   46.30    3.00
  -8   3   0   52.29    3.30
  -8   3   0   51.29    3.40
  -9   3   0   -0.10    1.00
  -9   3   0    0.60    1.20
 -10   3   0    1.00    0.80
 -11   3   0    1.20    0.60
  -2   2   0 2409.26   90.49
  -3   2   0    5.00    0.80
  -4   2   0   82.49    4.40
  -4   2   0   90.19    3.80
  -5   2   0  102.29    4.40
  -5   2   0   97.39    5.10
  -6   2   0   79.99    3.70
  -7   2   0   63.69    3.70
  -7   2   0   62.99    3.20
  -8   2   0   11.20    1.60
  -8   2   0    9.80    1.50
  -9   2   0   66.09    3.70
  -9   2   0   77.19    4.20
 -10   2   0   16.90    1.60
  -1   1   0 1946.81   72.99
  -2   1   0 1039.30   39.30
  -3   1   0  831.12   31.80
  -4   1   0  163.88    7.30
  -4   1   0  166.18    6.70
  -5   1   0    4.60    1.00
  -5   1   0    4.70    0.70
  -6   1   0    5.20    0.80
  -7   1   0    9.30    1.10
  -7   1   0    8.60    1.20
  -7   1   0    8.20    1.40
  -8   1   0   64.59    3.80
  -8   1   0   57.09    3.40
  -9   1   0    1.50    0.90
  -9   1   0    0.10    1.10
 -10   1   0    3.60    1.10
  -1   0   0  140.49    5.50
  -2   0   0 4176.48  155.88
   2   0   0 4151.48  155.98
  -3   0   0   54.29    2.70
  -4   0   0   34.50    1.80
  -4   0   0   34.10    2.20
  -5   0   0   86.79    3.80
  -5   0   0   79.49    4.40
  -6   0   0    9.20    1.00
  -7   0   0   16.80    1.40
  -7   0   0   14.10    1.70
  -7   0   0   11.70    1.50
  -8   0   0  148.49    7.10
  -8   0   0  175.38    7.60
  -9   0   0   67.59    3.90
 -10   0   0   42.40    2.60
  -1  -1   0 1937.31   72.49
   2  -1   0 1027.90   39.20
  -2  -1   0 1038.70   39.10
   3  -1   0  854.61   33.10
  -3  -1   0  869.81   33.00
  -4  -1   0  157.48    7.00
  -4  -1   0  165.88    6.60
  -5  -1   0    3.00    0.70
  -6  -1   0    5.90    0.90
  -7  -1   0   11.30    1.20
  -7  -1   0    8.40    1.20
  -7  -1   0    8.50    1.30
  -8  -1   0   55.69    3.30
  -8  -1   0   67.29    3.80
  -9  -1   0   -0.10    1.00
 -10  -1   0    3.50    1.00
   0  -2   0 1313.47   49.20
   2  -2   0 2452.45   91.79
  -2  -2   0 2434.96   91.59
  -3  -2   0    4.10    0.70
   3  -2   0    5.20    0.90
  -4  -2   0   93.49    4.40
   4  -2   0   91.49    4.60
  -4  -2   0   92.29    4.00
  -5  -2   0   96.39    4.30
  -6  -2   0   75.69    3.70
  -7  -2   0   66.19    3.70
  -7  -2   0   61.89    3.40
  -8  -2   0   10.50    1.50
  -9  -2   0   70.49    4.00
 -10  -2   0   12.50    1.30
   0  -3   0    1.10    0.30
   2  -3   0  284.87   11.20
  -2  -3   0  279.57   11.00
   3  -3   0  589.04   22.20
  -3  -3   0  551.64   21.80
  -4  -3   0  791.12   29.90
  -4  -3   0  781.52   30.20
   4  -3   0  770.92   30.60
  -5  -3   0    0.80    0.60
  -6  -3   0    6.30    1.00
  -6  -3   0    5.50    1.00
  -7  -3   0   46.10    2.90
  -7  -3   0   43.40    2.70
  -8  -3   0   58.59    3.50
  -9  -3   0    2.20    1.00
 -10  -3   0    1.80    0.80
   0  -4   0 1658.93   62.29
   2  -4   0    1.80    0.70
   3  -4   0    5.70    0.90
  -3  -4   0    6.00    0.70
  -4  -4   0   34.30    1.90
   4  -4   0   35.30    2.40
  -4  -4   0   33.20    2.10
  -5  -4   0  113.69    5.00
  -6  -4   0    2.70    0.80
  -6  -4   0    3.30    0.90
  -7  -4   0   70.69    4.00
  -7  -4   0   79.99    4.00
  -8  -4   0    5.60    1.20
  -9  -4   0   38.00    2.60
   0  -5   0    4.30    0.60
   1  -5   0  631.04   24.20
  -3  -5   0   35.80    2.10
  -3  -5   0   38.90    1.90
   3  -5   0   37.70    2.40
  -4  -5   0  324.37   13.70
  -4  -5   0  354.26   13.50
   4  -5   0  351.26   14.40
  -5  -5   0    5.50    0.80
   5  -5   0    5.50    1.20
  -6  -5   0    1.00    0.70
  -6  -5   0    0.50    0.70
  -7  -5   0   21.90    1.90
  -7  -5   0   20.50    1.80
  -8  -5   0   94.99    4.80
  -9  -5   0    7.70    1.20
   0  -6   0 3478.05  130.49
   1  -6   0  346.37   13.70
   3  -6   0   17.90    1.60
  -3  -6   0   17.50    1.30
  -4  -6   0   17.40    1.20
   4  -6   0   15.70    1.70
  -4  -6   0   15.00    1.30
   5  -6   0    4.20    1.10
  -5  -6   0    2.50    0.70
  -6  -6   0    6.30    1.00
  -6  -6   0    8.10    1.10
  -7  -6   0   24.70    2.00
  -7  -6   0   25.70    2.00
  -8  -6   0   43.60    2.80
   0  -7   0    1.70    0.60
   1  -7   0   21.20    1.50
   3  -7   0   22.60    1.90
   4  -7   0   34.10    2.60
  -4  -7   0   40.00    2.10
  -4  -7   0   33.20    2.20
  -5  -7   0   15.20    1.30
  -6  -7   0   67.39    3.60
   0  -8   0 3825.22  143.59
   1  -8   0  134.39    5.80
  -1  -8   0  123.49    5.50
   3  -8   0  147.09    6.90
   4  -8   0    0.40    0.80
  -5  -8   0   21.80    1.60
  -6  -8   0   48.00    2.80
   0  -9   0    1.90    0.70
  -1  -9   0  116.99    5.40
   1  -9   0  129.59    5.60
  -2  -9   0  116.09    4.80
   3  -9   0    0.70    0.70
  -3  -9   0    1.20    0.50
   4  -9   0   32.80    2.70
  -5  -9   0    4.30    0.90
  -6  -9   0   24.40    1.90
   0 -10   0   22.30    1.70
  -1 -10   0  109.59    5.10
   1 -10   0  111.99    5.30
  -2 -10   0  164.38    6.70
   2 -10   0  172.68    7.60
  -3 -10   0  218.58    8.80
   3 -10   0  213.58    9.80
   0 -11   0    3.70    0.80
  -1 -11   0   28.40    2.00
   1 -11   0   31.10    2.20
  -2 -11   0   98.39    4.70
   2 -11   0   98.89    5.00
  -3 -11   0   51.89    2.60
  -4 -11   0  406.66   16.10
   0 -12   0  193.38    8.50
  -1 -12   0  297.07   12.40
   1 -12   0  299.27   12.50
  -2 -12   0  113.79    5.60
   2 -12   0  134.59    6.20
   0 -13   0    0.10    0.70
  -1 -13   0   38.20    2.50
   1 -13   0   34.90    2.60
  -2 -13   0   15.20    1.50
   2 -13   0   14.10    1.70
   0 -14   0    9.10    1.30
   1 -14   0  125.79    6.20
  -1 -14   0  117.99    6.00
   2 -14   0    7.00    1.30
  -2 -14   0    6.30    1.10
   0 -15   0    0.10    0.70
   1 -15   0   45.10    3.10
  -1 -15   0   44.50    3.00
   0 -16   0  225.28   10.20
  -1 -16   0    9.60    1.40
  -3  33   1    1.70    0.50
  -2  33   1    5.00    0.70
  -1  33   1   20.50    1.30
   0  33  -1    3.20    0.70
   0  33   1    3.70    0.60
  -1  33  -1   11.80    1.00
  -2  33  -1    0.30    0.50
  -4  32   1   12.20    1.00
  -4  32   1   12.20    0.90
  -3  32   1   11.80    1.00
  -3  32   1    8.00    0.90
  -2  32   1    1.00    0.60
   1  32  -1    0.50    0.50
  -1  32   1    0.10    0.60
   0  32  -1   16.30    1.30
   0  32   1   16.90    1.20
  -1  32  -1    2.30    0.70
  -2  32  -1    7.00    0.80
  -2  32  -1    6.60    0.80
  -3  32  -1   11.60    1.00
  -3  32  -1    8.50    0.90
  -5  31   1    0.20    0.50
  -4  31   1    1.80    0.50
  -4  31   1    0.50    0.60
  -3  31   1    3.80    0.80
  -3  31   1    5.70    0.80
  -2  31   1   11.30    1.20
  -2  31   1    9.80    1.00
   1  31  -1    3.00    0.80
  -1  31   1    4.00    0.80
   0  31   1    0.30    0.60
   0  31  -1    0.30    0.60
   1  31   1    0.30    0.50
  -1  31  -1    0.40    0.60
  -2  31  -1    0.30    0.60
  -2  31  -1    0.40    0.60
  -3  31  -1    0.80    0.60
  -3  31  -1    1.30    0.70
  -3  31  -1    1.40    0.60
  -4  31  -1    3.40    0.70
  -4  31  -1    3.30    0.60
  -5  30   1    4.10    0.60
  -5  30   1    4.10    0.70
  -5  30   1    4.30    0.80
  -4  30   1   16.80    1.30
  -3  30   1    3.50    0.90
  -1  30   1    1.50    0.80
   1  30  -1    2.70    0.80
   0  30  -1   24.30    1.80
   0  30   1   24.60    1.70
  -1  30  -1    5.60    0.90
   1  30   1    4.10    0.80
  -2  30  -1    0.50    0.70
  -2  30  -1    0.50    0.70
  -3  30  -1    6.70    1.00
  -3  30  -1    7.80    1.00
  -3  30  -1    7.60    1.00
  -4  30  -1    1.30    0.60
  -4  30  -1    1.60    0.70
  -4  30  -1    2.50    0.70
  -6  29   1    3.70    0.70
  -5  29   1   13.80    1.10
  -4  29   1   33.70    2.10
  -3  29   1   21.60    1.70
   2  29  -1   19.00    1.50
  -1  29   1    2.20    0.80
   1  29  -1    2.10    0.80
   0  29  -1    6.00    1.10
   0  29   1    9.60    1.10
  -1  29  -1    2.00    0.80
   1  29   1    3.30    0.80
  -2  29  -1   36.30    2.20
  -2  29  -1   29.60    2.10
  -3  29  -1    5.60    0.90
  -3  29  -1    4.10    1.00
  -3  29  -1    5.30    1.00
  -4  29  -1   31.60    2.00
  -4  29  -1   28.70    1.70
  -4  29  -1   28.00    1.90
  -5  29  -1   14.00    1.20
  -5  29  -1   11.90    1.00
  -6  28   1   34.10    2.00
  -5  28   1    8.50    1.00
  -4  28   1   14.70    1.40
  -3  28   1    6.50    1.10
   2  28  -1    3.00    0.90
   1  28  -1    2.40    0.90
  -1  28   1    3.70    1.00
   0  28  -1    1.50    0.90
   0  28   1    3.60    1.00
   0  28  -1    2.40    0.80
  -1  28  -1   25.60    2.00
   1  28   1   29.90    1.90
  -2  28  -1   60.99    3.30
  -2  28  -1   59.59    3.30
  -3  28  -1    6.10    1.00
  -3  28  -1    4.80    1.00
  -4  28  -1    4.90    0.90
  -4  28  -1    5.40    1.00
  -5  28  -1    9.50    1.00
  -5  28  -1   12.00    1.10
  -6  28  -1   12.00    0.90
  -7  27   1    2.70    0.60
  -6  27   1   57.19    2.70
  -5  27   1   47.60    2.60
  -4  27   1   93.59    4.40
  -4  27   1   85.19    4.40
  -3  27   1    7.00    1.10
  -3  27   1    7.90    1.20
   2  27  -1    1.70    0.90
  -1  27   1   94.19    4.50
   1  27  -1   84.69    4.40
   0  27   1   68.19    3.70
   0  27  -1   67.69    3.60
   0  27  -1   73.59    3.90
  -1  27  -1   68.29    3.70
   1  27   1   68.99    3.60
  -2  27  -1    9.00    1.20
  -2  27  -1    7.70    1.30
  -3  27  -1    9.60    1.20
  -3  27  -1    9.80    1.30
  -4  27  -1   18.00    1.50
  -4  27  -1   16.40    1.60
  -5  27  -1    1.60    0.80
  -5  27  -1    2.10    0.70
  -6  27  -1    2.80    0.70
  -7  26   1    1.70    0.70
  -6  26   1   44.30    2.50
  -6  26   1   48.30    2.50
  -5  26   1    5.60    1.00
  -4  26   1   72.89    3.90
  -4  26   1   68.39    3.60
  -3  26   1   11.70    1.40
   3  26  -1    9.60    1.20
  -3  26   1   10.60    1.40
   2  26  -1   87.39    4.40
  -2  26   1   91.59    4.50
   1  26  -1  133.39    6.30
  -1  26   1  140.99    6.30
   0  26   1   49.80    2.80
   0  26  -1   45.50    2.80
   0  26  -1   41.50    2.70
   1  26   1   60.59    3.20
   2  26   1    0.10    0.70
  -2  26  -1    1.60    0.90
  -3  26  -1   21.30    1.70
  -4  26  -1   23.50    1.80
  -4  26  -1   27.00    2.00
  -5  26  -1   25.90    1.80
  -5  26  -1   26.10    1.90
  -6  26  -1    4.70    0.80
  -7  25   1   24.30    1.70
  -6  25   1   13.20    1.20
  -6  25   1   15.60    1.50
  -5  25   1    8.60    1.20
  -4  25   1    4.10    1.10
  -4  25   1    2.50    0.90
  -3  25   1    8.50    1.30
   3  25  -1    5.70    1.00
  -3  25   1    7.40    1.20
   2  25  -1    1.20    0.90
  -2  25   1    1.00    0.90
  -1  25   1   42.00    2.70
   1  25  -1   41.70    2.70
  -1  25   1   44.20    2.70
   0  25  -1    4.40    1.10
   0  25   1    5.50    1.10
   1  25   1    3.00    0.90
   2  25   1    4.00    0.80
  -2  25  -1    5.80    1.10
  -3  25  -1   18.20    1.60
  -4  25  -1   15.50    1.50
  -5  25  -1    3.50    0.90
  -5  25  -1    2.80    0.80
  -5  25  -1    4.00    1.00
  -6  25  -1   -0.30    0.70
  -7  24   1    8.60    1.10
  -6  24   1    3.70    0.80
  -6  24   1    4.10    1.00
  -5  24   1    2.20    0.90
  -5  24   1    0.90    0.90
  -4  24   1    1.60    0.90
  -3  24   1  106.19    4.90
  -3  24   1  107.49    5.10
  -2  24   1   13.70    1.50
   2  24  -1    8.80    1.30
  -1  24   1   88.79    4.50
   1  24  -1   89.99    4.50
  -1  24   1   92.69    4.50
   0  24   1    4.20    1.00
   0  24  -1    4.90    1.00
   1  24   1    0.90    0.80
  -1  24  -1    1.10    0.90
  -2  24  -1    5.50    1.10
   2  24   1    3.60    0.80
  -3  24  -1   37.50    2.40
  -4  24  -1    4.30    1.00
  -5  24  -1    1.20    0.90
  -5  24  -1    2.00    0.90
  -5  24  -1    2.10    0.70
  -6  24  -1    1.90    0.70
  -6  24  -1    4.30    0.90
  -7  24  -1    1.20    0.50
  -8  23   1   11.70    1.00
  -8  23   1    9.80    0.90
  -7  23   1    9.20    1.10
  -7  23   1    6.70    1.00
  -6  23   1   20.00    1.50
  -6  23   1   20.00    1.70
  -5  23   1   27.00    2.00
  -5  23   1   29.10    2.30
  -4  23   1   64.09    3.50
  -3  23   1   10.20    1.40
  -3  23   1    9.90    1.30
   3  23  -1    8.10    1.20
  -2  23   1  226.88    9.30
   2  23  -1  205.88    9.10
  -1  23   1    6.60    1.10
   1  23  -1    8.50    1.20
   0  23   1    0.30    0.70
   0  23  -1    1.00    0.90
   0  23   1    0.40    0.70
  -1  23  -1   58.09    3.20
   1  23   1   55.79    3.10
  -2  23  -1  113.19    5.10
   2  23   1   94.29    4.70
  -3  23  -1   54.39    3.10
  -3  23  -1   55.69    3.30
  -4  23  -1    3.50    0.90
  -5  23  -1    9.40    1.40
  -5  23  -1    7.40    1.20
  -5  23  -1    8.20    1.10
  -5  23  -1   11.20    1.30
  -6  23  -1    1.30    0.70
  -6  23  -1    1.60    0.80
  -6  23  -1    2.20    0.90
  -7  23  -1    0.70    0.60
  -7  23  -1    0.40    0.60
  -8  22   1    4.90    0.90
  -8  22   1    5.40    0.80
  -7  22   1    2.70    0.90
  -7  22   1    4.30    1.00
  -6  22   1   29.00    1.90
  -6  22   1   31.30    2.20
  -6  22   1   29.50    2.20
  -5  22   1   10.90    1.30
  -5  22   1    9.40    1.20
  -5  22   1   11.20    1.50
  -4  22   1    1.90    0.90
  -3  22   1    9.50    1.40
   3  22  -1    9.60    1.20
   2  22  -1    0.30    0.80
  -2  22   1    1.40    0.90
  -1  22   1   22.00    1.80
  -1  22   1   22.10    1.80
   1  22  -1   23.20    1.80
   0  22  -1   58.99    3.30
   0  22   1   57.09    3.10
   0  22   1   57.59    3.10
  -1  22  -1   21.40    1.80
   1  22   1   21.20    1.60
   2  22   1  162.18    7.20
  -2  22  -1  180.28    7.60
  -3  22  -1    1.50    0.90
  -3  22  -1    2.10    1.00
  -4  22  -1    4.40    1.10
  -4  22  -1    3.10    1.00
  -4  22  -1    4.60    1.00
  -5  22  -1   23.30    2.00
  -5  22  -1   23.50    1.70
  -5  22  -1   25.90    2.00
  -6  22  -1   10.70    1.30
  -6  22  -1   10.70    1.30
  -7  22  -1    8.90    1.10
  -7  22  -1    7.70    1.00
  -8  21   1   19.50    1.50
  -8  21   1   16.40    1.30
  -7  21   1    0.50    0.80
  -7  21   1    0.60    0.80
  -6  21   1   15.60    1.60
  -6  21   1   12.50    1.30
  -6  21   1   14.80    1.60
  -5  21   1   45.10    2.60
  -5  21   1   38.90    2.70
  -5  21   1   44.60    2.80
  -4  21   1  122.69    5.70
   3  21  -1   19.30    1.70
  -3  21   1   22.80    1.90
  -3  21   1   24.10    1.90
  -2  21   1    8.30    1.20
   2  21  -1    7.30    1.10
  -1  21   1  100.09    4.90
  -1  21   1  104.69    4.90
   1  21  -1  108.59    5.00
   0  21  -1   10.50    1.30
   0  21   1    9.50    1.10
   0  21   1   10.40    1.20
  -1  21  -1   17.40    1.60
   1  21   1   19.20    1.60
  -1  21  -1   17.30    1.60
   2  21   1    6.00    0.90
  -2  21  -1    7.90    1.10
  -3  21  -1   77.89    4.10
  -3  21  -1   74.59    3.90
  -4  21  -1   16.40    1.50
  -4  21  -1   16.80    1.80
  -4  21  -1   16.70    1.70
  -5  21  -1   86.39    4.60
  -5  21  -1   92.39    4.60
  -5  21  -1   85.89    4.50
  -6  21  -1   11.70    1.50
  -6  21  -1    8.10    1.20
  -6  21  -1   12.10    1.40
  -7  21  -1   31.90    2.00
  -7  21  -1   31.40    2.20
  -8  21  -1    0.10    0.50
  -9  20   1    0.70    0.60
  -8  20   1    7.00    1.00
  -8  20   1    9.60    1.10
  -8  20   1   10.60    1.30
  -7  20   1    8.20    1.30
  -7  20   1    7.50    1.10
  -6  20   1    6.50    1.10
  -6  20   1    9.60    1.40
  -6  20   1   10.70    1.40
  -5  20   1   29.70    2.10
  -5  20   1   28.40    2.20
  -4  20   1  107.69    5.10
   3  20  -1    4.80    0.90
  -3  20   1    6.30    1.10
  -3  20   1    6.90    1.10
  -2  20   1   10.30    1.20
   2  20  -1    9.10    1.10
   1  20  -1    4.20    0.90
  -1  20   1    4.00    0.90
  -1  20   1    3.70    0.80
   0  20   1    6.30    0.90
   0  20   1    5.50    0.90
   1  20   1   40.70    2.30
  -1  20  -1   39.20    2.50
  -1  20  -1   38.70    2.50
  -2  20  -1   19.90    1.60
   2  20   1   13.30    1.20
  -3  20  -1   64.19    3.60
  -3  20  -1   66.89    3.50
  -3  20  -1   68.39    3.70
  -4  20  -1    4.60    1.00
  -4  20  -1    5.20    1.20
  -4  20  -1    6.10    1.20
  -5  20  -1   37.80    2.70
  -5  20  -1   42.10    2.70
  -6  20  -1   60.79    3.30
  -6  20  -1   68.99    3.60
  -6  20  -1   67.99    3.80
  -7  20  -1    1.20    0.90
  -7  20  -1   -0.30    0.70
  -8  20  -1    1.60    0.70
  -9  19   1    0.70    0.70
  -8  19   1    1.40    0.70
  -8  19   1    0.80    0.90
  -8  19   1   -0.10    0.70
  -7  19   1    1.90    1.00
  -7  19   1    3.00    0.90
  -6  19   1   46.60    2.80
  -6  19   1   42.60    2.90
  -6  19   1   44.80    2.50
  -5  19   1   10.80    1.30
  -5  19   1   12.10    1.50
  -5  19   1    9.60    1.50
  -4  19   1   57.19    3.30
  -4  19   1   65.49    3.30
   3  19  -1   33.30    2.20
  -3  19   1   39.70    2.40
  -2  19   1    6.90    1.10
  -2  19   1    6.10    1.00
   2  19  -1    6.30    0.90
  -1  19   1    1.60    0.70
  -1  19   1    2.70    0.80
   1  19  -1    2.00    0.70
   0  19  -1    7.80    1.10
   0  19   1    8.20    1.00
   0  19   1    6.10    0.90
   1  19   1   15.30    1.30
  -1  19  -1   17.00    1.50
  -1  19  -1   17.20    1.50
  -2  19  -1    0.10    0.70
   2  19   1    0.50    0.50
  -3  19  -1   43.40    2.70
  -3  19  -1   44.20    2.70
  -3  19  -1   43.40    2.60
  -4  19  -1   23.10    1.80
  -4  19  -1   26.00    2.10
  -4  19  -1   25.40    2.00
  -5  19  -1  202.38    9.30
  -5  19  -1  213.18    9.10
  -5  19  -1  215.78    9.20
  -6  19  -1   34.20    2.40
  -6  19  -1   36.10    2.60
  -6  19  -1   35.70    2.40
  -7  19  -1   73.89    3.90
  -7  19  -1   82.19    3.90
  -7  19  -1   84.49    4.30
  -8  19  -1    8.90    1.20
  -9  18   1    1.60    0.80
  -8  18   1   42.10    2.40
  -8  18   1   43.00    2.70
  -7  18   1   38.40    2.60
  -7  18   1   39.70    2.80
  -7  18   1   43.30    2.60
  -6  18   1    2.80    1.10
  -6  18   1    3.10    1.10
  -6  18   1    1.80    0.70
  -5  18   1   13.70    1.60
  -5  18   1   14.90    1.40
  -5  18   1   16.50    1.60
  -4  18   1    6.00    1.20
  -4  18   1    5.60    1.10
  -4  18   1    6.60    1.10
   3  18  -1   18.60    1.40
  -3  18   1   17.30    1.50
  -3  18   1   19.00    1.60
   2  18  -1    3.20    0.70
  -2  18   1    2.90    0.70
  -2  18   1    2.50    0.80
  -1  18   1   50.69    2.70
  -1  18   1   51.69    2.70
   1  18  -1   51.79    2.70
   0  18  -1   38.70    2.30
   0  18   1   38.40    2.30
   0  18   1   41.10    2.20
  -1  18  -1   61.09    3.20
   1  18   1   58.59    3.00
  -1  18  -1   65.19    3.30
   2  18   1    0.90    0.60
  -2  18  -1   -0.10    0.60
  -3  18  -1  118.29    5.60
  -3  18  -1  121.69    5.40
  -3  18  -1  115.99    5.60
  -4  18  -1    2.70    1.00
  -4  18  -1    2.20    0.80
  -4  18  -1    2.40    1.00
  -5  18  -1    4.40    1.10
  -5  18  -1    5.60    1.30
  -5  18  -1    6.40    1.20
  -6  18  -1   24.70    2.10
  -6  18  -1   26.90    2.20
  -6  18  -1   24.90    2.00
  -7  18  -1   17.30    1.70
  -7  18  -1   15.00    1.50
  -8  18  -1   24.50    1.80
  -8  18  -1   31.80    2.10
  -9  18  -1    5.70    0.80
 -10  17   1    4.30    0.70
  -9  17   1   11.90    1.30
  -9  17   1    9.50    1.10
  -8  17   1    5.50    1.00
  -8  17   1    6.00    1.10
  -7  17   1   22.50    2.10
  -7  17   1   23.20    1.90
  -7  17   1   23.10    2.00
  -6  17   1  109.19    5.40
  -6  17   1  111.99    5.10
  -6  17   1  115.59    5.60
  -6  17   1  114.49    5.40
  -5  17   1   49.30    2.80
  -5  17   1   53.29    3.00
  -4  17   1  240.88    9.80
  -4  17   1  230.98    9.90
  -3  17   1   57.89    2.90
   3  17  -1   51.99    2.80
  -2  17   1    5.70    0.90
   2  17  -1    6.00    0.80
  -2  17   1    5.70    0.90
  -1  17   1    6.90    0.90
  -1  17   1    6.10    0.90
   1  17  -1    8.10    0.90
   0  17   1   67.99    3.30
   0  17   1   66.39    3.20
   0  17  -1   68.29    3.40
   1  17   1   61.89    3.10
  -1  17  -1   66.79    3.20
  -1  17  -1   63.09    3.30
  -2  17  -1    2.10    0.70
  -2  17  -1    2.00    0.70
  -2  17  -1    2.40    0.80
  -3  17  -1    9.50    1.20
  -3  17  -1    8.10    1.00
  -3  17  -1    6.30    1.10
  -4  17  -1   26.20    2.00
  -4  17  -1   24.30    1.70
  -4  17  -1   25.80    2.10
  -5  17  -1  117.39    5.70
  -5  17  -1  115.29    5.50
  -5  17  -1  116.79    5.80
  -6  17  -1   16.60    1.60
  -6  17  -1   16.20    1.70
  -6  17  -1   18.70    1.80
  -6  17  -1   18.90    1.90
  -7  17  -1   31.20    2.10
  -7  17  -1   31.30    2.30
  -7  17  -1   33.50    2.50
  -8  17  -1   21.70    1.70
  -8  17  -1   21.00    1.90
  -9  16   1    3.50    1.00
  -9  16   1    1.80    0.90
  -8  16   1   24.50    1.80
  -8  16   1   24.20    2.00
  -8  16   1   28.90    2.30
  -7  16   1    3.70    1.20
  -7  16   1    5.60    1.10
  -7  16   1    3.70    1.10
  -6  16   1   10.70    1.50
  -6  16   1    9.90    1.40
  -5  16   1    0.60    0.70
  -5  16   1    1.00    0.80
  -5  16   1    1.10    0.70
  -4  16   1    5.60    1.00
  -4  16   1    5.40    0.90
   3  16  -1   88.49    4.10
  -3  16   1   91.79    4.20
  -2  16   1   44.00    2.50
  -2  16   1   45.90    2.50
   2  16  -1   45.90    2.40
  -1  16   1   65.99    3.20
   1  16  -1   64.39    3.10
  -1  16   1   65.29    3.20
   0  16  -1   32.60    1.90
   0  16   1   30.40    1.80
   0  16   1   29.90    1.80
  -1  16  -1   76.39    3.60
   1  16   1   71.59    3.40
  -1  16  -1   75.29    3.60
  -2  16  -1    4.80    0.90
  -2  16  -1    3.80    0.80
  -2  16  -1    4.20    0.80
  -3  16  -1   15.20    1.40
  -3  16  -1   15.70    1.40
  -3  16  -1   12.00    1.20
  -4  16  -1    2.40    0.80
  -4  16  -1    2.30    0.70
  -4  16  -1    3.20    1.00
  -4  16  -1    2.80    1.00
  -5  16  -1    3.70    1.20
  -5  16  -1    3.80    1.00
  -5  16  -1    4.60    1.10
  -6  16  -1    5.10    1.00
  -6  16  -1    6.40    1.30
  -6  16  -1    5.80    1.20
  -7  16  -1    1.70    1.20
  -7  16  -1    1.70    0.90
  -7  16  -1    2.30    1.10
  -8  16  -1   26.60    2.00
  -9  16  -1    8.10    1.00
 -10  15   1   -0.30    0.60
  -9  15   1   11.10    1.30
  -8  15   1   16.70    1.90
  -8  15   1   14.80    1.40
  -8  15   1   14.30    1.70
  -7  15   1    5.20    1.30
  -7  15   1    3.20    0.90
  -7  15   1    3.60    1.10
  -6  15   1    1.80    0.90
  -6  15   1    2.70    0.90
  -5  15   1    0.70    0.60
  -5  15   1    0.20    0.70
  -5  15   1    1.20    0.80
  -4  15   1  118.49    5.40
  -4  15   1  115.99    5.20
  -3  15   1   12.50    1.20
   3  15  -1   12.60    1.10
  -2  15   1   37.10    2.10
   2  15  -1   36.60    2.00
  -2  15   1   35.90    2.10
  -1  15   1  376.06   14.80
  -1  15   1  386.86   14.90
   1  15  -1  373.36   14.80
   0  15  -1   40.30    2.20
   0  15   1   36.10    2.00
  -1  15  -1  166.78    6.70
   1  15   1  154.68    6.60
  -2  15  -1  267.57   10.60
  -2  15  -1  263.27   10.50
  -2  15  -1  251.27   10.60
  -3  15  -1    0.10    0.70
  -3  15  -1    0.80    0.70
  -3  15  -1    0.80    0.60
  -4  15  -1   38.50    2.40
  -4  15  -1   38.40    2.50
  -4  15  -1   38.40    2.60
  -4  15  -1   42.10    2.30
  -5  15  -1   15.60    1.50
  -5  15  -1   16.70    1.80
  -5  15  -1   15.30    1.70
  -6  15  -1   16.10    1.90
  -6  15  -1   16.70    1.80
  -6  15  -1   12.40    1.40
  -7  15  -1  122.89    6.10
  -8  15  -1   30.30    2.30
  -9  15  -1    4.40    0.90
  -9  15  -1    4.70    0.90
 -10  14   1    8.50    1.10
 -10  14   1    8.60    1.00
  -9  14   1   20.50    1.80
  -8  14   1   77.49    4.00
  -8  14   1   60.89    3.40
  -7  14   1   12.80    1.80
  -7  14   1   12.00    1.70
  -7  14   1   11.20    1.40
  -6  14   1   27.00    2.00
  -6  14   1   33.90    2.40
  -5  14   1   26.70    1.90
  -5  14   1   24.70    1.60
  -5  14   1   21.50    1.80
  -4  14   1  154.38    6.70
  -4  14   1  153.78    6.60
  -3  14   1   11.50    1.10
  -2  14   1  142.09    5.90
  -2  14   1  135.79    5.90
  -1  14   1   81.59    3.70
  -1  14  -1    7.10    0.90
  -2  14  -1   58.39    3.00
  -2  14  -1   68.29    3.20
  -2  14  -1   62.59    3.10
  -3  14  -1    4.50    0.90
  -3  14  -1    4.20    0.90
  -3  14  -1    4.50    0.90
  -3  14  -1    3.70    0.70
  -4  14  -1    0.60    0.70
  -4  14  -1    1.70    0.90
  -4  14  -1    1.60    0.90
  -5  14  -1   26.60    2.20
  -5  14  -1   23.50    2.00
  -5  14  -1   21.60    1.80
  -5  14  -1   24.50    1.80
  -6  14  -1   54.29    3.50
  -6  14  -1   50.09    2.90
  -6  14  -1   54.09    3.40
  -7  14  -1   28.50    2.40
  -8  14  -1   13.30    1.60
  -8  14  -1   17.60    1.80
  -9  14  -1   12.60    1.40
  -9  14  -1   11.40    1.30
 -10  13   1    7.90    1.10
 -10  13   1    4.90    1.00
  -9  13   1   22.10    2.00
  -9  13   1   24.90    2.10
  -8  13   1   68.19    4.00
  -7  13   1   41.30    2.90
  -7  13   1   42.20    2.60
  -6  13   1    5.00    1.20
  -6  13   1    6.40    1.10
  -5  13   1   30.40    1.80
  -5  13   1   29.00    2.00
  -4  13   1   39.50    2.20
  -4  13   1   43.90    2.40
  -3  13   1    8.00    1.50
  -3  13   1    5.10    0.70
  -2  13   1  221.88   10.10
  -2  13  -1   26.30    1.60
  -2  13  -1   26.50    1.60
  -3  13  -1    6.30    1.00
  -3  13  -1    6.00    0.80
  -3  13  -1    5.00    1.00
  -3  13  -1    5.80    0.90
  -4  13  -1   93.49    4.40
  -4  13  -1   93.79    4.60
  -4  13  -1   91.39    4.50
  -5  13  -1    0.20    0.80
  -5  13  -1    0.10    0.70
  -5  13  -1    0.30    0.60
  -5  13  -1    0.90    0.90
  -6  13  -1   38.50    2.40
  -6  13  -1   38.90    2.90
  -7  13  -1    8.80    1.60
  -8  13  -1   20.30    2.00
  -8  13  -1   21.90    2.00
  -9  13  -1    3.10    1.00
  -9  13  -1    4.20    1.00
 -10  12   1   11.60    1.30
 -10  12   1   11.00    1.30
  -9  12   1    2.30    1.10
  -9  12   1    1.50    1.00
  -8  12   1   54.29    3.40
  -7  12   1   66.09    3.70
  -7  12   1   58.49    3.20
  -6  12   1    2.80    0.80
  -6  12   1    1.70    1.00
  -5  12   1  126.79    5.40
  -5  12   1  116.59    5.20
  -4  12   1    0.30    0.60
  -4  12   1    0.30    0.50
  -3  12   1  270.57   12.20
  -3  12   1  270.07   10.80
  -2  12   1   24.10    2.20
  -3  12  -1  149.09    6.40
  -3  12  -1  144.69    6.00
  -3  12  -1  145.29    6.30
  -3  12  -1  142.09    6.20
  -4  12  -1    7.80    1.00
  -4  12  -1    8.90    1.30
  -4  12  -1   11.40    1.30
  -5  12  -1   10.30    1.40
  -5  12  -1    9.20    1.10
  -5  12  -1    7.50    1.00
  -5  12  -1   11.40    1.40
  -6  12  -1   38.30    2.80
  -7  12  -1    0.80    1.10
  -7  12  -1    2.50    1.20
  -8  12  -1   79.29    4.40
  -8  12  -1   78.89    4.30
  -9  12  -1   14.70    1.50
  -9  12  -1   13.00    1.50
 -10  12  -1    8.00    0.90
 -10  11   1    1.80    0.80
 -10  11   1    1.80    0.90
  -9  11   1  100.99    5.20
  -9  11   1  100.59    5.20
  -8  11   1   84.69    4.60
  -8  11   1   79.79    4.60
  -7  11   1    2.70    0.80
  -7  11   1    2.70    1.10
  -6  11   1   12.90    1.30
  -5  11   1  104.19    4.70
  -4  11   1  124.39    5.40
  -4  11   1  120.79    5.20
  -2  11   1    9.40    1.50
  -1  11   1   22.10    1.90
  -3  11  -1   46.70    2.60
  -3  11  -1   43.50    2.40
  -4  11  -1   76.29    3.90
  -4  11  -1   75.49    3.90
  -4  11  -1   73.99    3.60
  -5  11  -1   23.60    1.70
  -5  11  -1   24.30    2.10
  -6  11  -1   29.60    2.40
  -7  11  -1   64.49    4.00
  -7  11  -1   66.99    4.00
  -8  11  -1   11.70    1.60
  -8  11  -1   12.20    1.70
  -9  11  -1   14.90    1.50
  -9  11  -1   12.10    1.40
 -10  11  -1    2.50    0.60
 -10  11  -1    1.50    0.70
 -11  10   1    6.80    0.80
 -10  10   1    1.80    1.00
 -10  10   1    2.10    0.90
  -9  10   1   10.30    1.50
  -9  10   1   12.60    1.60
  -8  10   1   14.70    1.80
  -8  10   1   15.30    1.80
  -7  10   1   54.09    3.40
  -7  10   1   54.89    3.00
  -6  10   1   17.50    1.40
  -5  10   1    0.50    0.60
  -4  10   1  157.98    7.70
  -4  10   1  146.59    6.30
  -2  10   1   18.40    1.80
  -1  10   1 1485.65   56.69
  -3  10  -1  259.27   10.60
  -4  10  -1   56.89    3.10
  -4  10  -1   56.99    2.90
  -4  10  -1   60.69    3.20
  -5  10  -1  299.67   12.20
  -5  10  -1  284.17   11.60
  -6  10  -1    7.30    1.40
  -6  10  -1    8.00    1.40
  -7  10  -1   14.80    1.90
  -7  10  -1   17.40    2.00
  -8  10  -1    0.70    1.20
  -8  10  -1    1.60    1.10
  -9  10  -1    0.90    0.80
 -10  10  -1    0.40    0.50
 -10   9   1   23.80    1.90
  -9   9   1   33.70    2.60
  -8   9   1   64.09    3.90
  -7   9   1   15.40    1.70
  -7   9   1   10.40    1.20
  -6   9   1   22.60    1.60
  -5   9   1  225.28    9.20
  -4   9   1    7.90    1.40
  -2   9   1   10.90    1.30
  -1   9   1  577.74   22.60
  -4   9  -1   18.60    1.60
  -4   9  -1   17.20    1.30
  -5   9  -1    1.50    0.90
  -5   9  -1    1.20    0.90
  -6   9  -1   47.20    3.10
  -6   9  -1   46.70    3.10
  -7   9  -1  248.28   10.80
  -7   9  -1  244.08   10.90
  -8   9  -1   28.80    2.40
  -9   9  -1    0.40    0.80
 -10   9  -1    0.70    0.60
 -11   8   1    4.00    0.80
 -10   8   1    1.80    1.00
  -9   8   1   21.30    2.10
  -6   8   1   19.20    1.50
  -5   8   1    6.80    0.90
  -4   8   1   56.89    3.60
  -3   8   1   64.69    3.70
  -2   8   1  347.87   14.20
  -1   8   1 1389.06   52.79
  -4   8  -1  164.88    7.10
  -5   8  -1    7.40    1.20
  -5   8  -1    5.50    1.10
  -6   8  -1   46.70    3.10
  -6   8  -1   44.90    3.00
  -7   8  -1    3.90    1.30
  -8   8  -1   43.30    3.00
  -9   8  -1    0.10    0.80
 -10   8  -1    9.50    1.00
 -10   8  -1   12.60    1.20
 -11   7   1   21.00    1.60
 -10   7   1   24.60    2.10
 -10   7   1   24.20    1.90
  -9   7   1    6.50    1.30
  -6   7   1    6.80    0.90
  -5   7   1   29.10    1.70
  -4   7   1    3.50    1.00
  -4   7   1    2.80    0.50
  -3   7   1  333.67   13.80
  -1   7   1  382.06   15.10
   0   7   1 1036.70   39.30
  -4   7  -1  153.18    6.70
  -4   7  -1  156.88    6.70
  -5   7  -1  128.59    6.00
  -5   7  -1  131.89    6.10
  -6   7  -1  269.27   11.50
  -7   7  -1   46.90    3.20
  -8   7  -1   20.30    2.10
  -8   7  -1   27.90    2.40
  -9   7  -1    9.80    1.40
  -9   7  -1   10.70    1.40
 -10   7  -1    6.90    1.00
 -10   7  -1    4.40    0.80
 -11   6   1   12.40    1.20
 -10   6   1   -0.60    0.90
 -10   6   1    0.10    1.00
  -9   6   1   82.89    4.70
  -9   6   1   86.89    4.60
  -6   6   1    3.30    0.70
  -6   6   1    3.10    0.70
  -5   6   1   46.80    3.50
  -5   6   1   53.29    2.50
  -4   6   1    8.60    0.70
  -4   6   1   10.00    1.30
  -3   6   1    3.60    0.90
  -1   6   1 1547.25   58.49
   0   6   1 2591.64   97.29
  -3   6  -1  354.36   14.60
  -4   6  -1  247.38   10.80
  -4   6  -1  246.28   10.10
  -5   6  -1   19.80    1.70
  -6   6  -1   22.50    2.10
  -7   6  -1   24.60    2.20
  -7   6  -1   24.40    2.30
  -8   6  -1   41.10    2.90
  -8   6  -1   42.20    3.00
  -9   6  -1    1.20    1.10
  -9   6  -1    0.90    0.80
 -10   6  -1    2.50    0.80
 -11   5   1    0.20    0.70
 -10   5   1    0.80    0.80
 -10   5   1    0.90    1.00
  -9   5   1    7.30    1.40
  -9   5   1    9.10    1.60
  -8   5   1   24.30    2.20
  -6   5   1   72.89    3.40
  -5   5   1   15.30    1.80
  -5   5   1   18.90    1.20
  -4   5   1    0.80    0.80
  -4   5   1    0.10    0.40
  -3   5   1    8.50    1.10
  -1   5   1 5150.28  192.88
   0   5   1   91.89    3.90
  -2   5  -1 1221.18   46.60
  -3   5  -1    1.80    0.80
  -4   5  -1 1109.29   43.00
  -5   5  -1  100.49    4.80
  -6   5  -1    1.40    0.90
  -6   5  -1    2.00    1.00
  -7   5  -1   12.30    1.80
  -7   5  -1    9.20    1.50
  -8   5  -1   12.20    1.70
  -8   5  -1   10.80    1.50
  -9   5  -1   10.90    1.50
  -9   5  -1    9.00    1.30
 -10   5  -1    1.20    0.80
 -11   4   1   12.10    1.20
 -10   4   1    9.10    1.40
 -10   4   1   10.10    1.20
  -9   4   1    7.80    1.30
  -9   4   1    8.00    1.50
  -8   4   1   26.20    2.40
  -7   4   1  220.98    9.20
  -6   4   1  191.38    7.90
  -5   4   1  318.07   14.40
  -5   4   1  348.57   13.30
  -4   4   1   27.30    1.40
  -4   4   1   25.10    2.10
  -3   4   1   58.29    3.10
  -1   4   1    6.40    0.70
   0   4   1 4596.54  171.88
  -2   4  -1 5132.49  192.48
  -3   4  -1   34.90    2.30
  -4   4  -1  716.13   28.20
  -5   4  -1   77.49    3.90
  -5   4  -1   77.19    4.00
  -6   4  -1   12.60    1.50
  -6   4  -1   10.80    1.50
  -7   4  -1   11.10    1.60
  -7   4  -1    7.90    1.40
  -8   4  -1    4.30    1.40
  -8   4  -1    2.90    1.10
  -9   4  -1    1.20    0.80
  -9   4  -1    1.30    1.10
 -10   4  -1    6.90    1.10
 -11   3   1    0.50    0.70
 -10   3   1    2.70    0.90
 -10   3   1    2.50    1.10
  -9   3   1    1.40    1.10
  -9   3   1    1.20    1.00
  -8   3   1  256.17   11.30
  -8   3   1  315.47   12.10
  -7   3   1   36.10    2.20
  -6   3   1    4.10    0.70
  -5   3   1   17.00    1.80
  -5   3   1   18.70    1.20
  -4   3   1  277.07   10.70
  -4   3   1  266.77   11.50
  -3   3   1  135.29    6.00
   0   3   1 4394.76  164.28
  -2   3  -1 9945.50  372.06
  -3   3  -1   71.09    3.60
  -4   3  -1  199.68    8.70
  -5   3  -1    0.10    0.70
  -5   3  -1    0.80    0.80
  -6   3  -1   23.20    1.90
  -6   3  -1   22.20    2.00
  -7   3  -1   57.49    3.60
  -7   3  -1   61.59    3.60
  -8   3  -1    3.40    1.30
  -8   3  -1    2.80    1.00
  -9   3  -1   16.40    1.80
  -9   3  -1   13.50    1.40
 -10   3  -1   49.99    2.80
 -11   2   1    5.70    0.90
 -10   2   1   16.00    1.50
 -10   2   1   21.80    1.90
  -9   2   1   20.50    2.00
  -9   2   1   15.70    1.60
  -8   2   1   84.49    4.20
  -8   2   1   85.49    4.70
  -7   2   1   52.59    2.90
  -6   2   1   57.59    2.90
  -5   2   1   11.60    1.50
  -5   2   1   11.40    1.00
  -4   2   1   45.90    2.80
  -4   2   1   42.70    2.10
  -3   2   1  140.39    6.20
   0   2   1  190.88    7.30
  -2   2  -1 4873.31  182.58
  -3   2  -1  150.68    6.50
  -4   2  -1  390.66   15.80
  -5   2  -1   15.50    1.40
  -5   2  -1   15.70    1.50
  -6   2  -1   16.40    1.60
  -6   2  -1   16.70    1.70
  -7   2  -1   34.80    2.60
  -7   2  -1   32.00    2.40
  -8   2  -1   10.50    1.60
  -8   2  -1    8.50    1.30
  -9   2  -1    0.20    1.00
 -10   2  -1   10.10    1.20
 -11   1   1    4.30    0.80
 -10   1   1    0.60    1.00
  -9   1   1    6.20    1.10
  -9   1   1    6.20    1.00
  -9   1   1    3.00    1.20
  -8   1   1   20.70    1.80
  -8   1   1   25.00    2.30
  -7   1   1  296.57   12.10
  -6   1   1   10.30    1.10
  -5   1   1  164.88    6.80
  -5   1   1  162.58    7.70
  -4   1   1   35.00    2.30
  -4   1   1   34.20    1.70
  -3   1   1    8.60    1.00
   1   1   1  761.12   28.60
   2   1   1 5784.52  216.38
  -2   1  -1 5794.72  216.68
  -3   1  -1  304.17   12.20
  -4   1  -1   84.79    3.70
  -4   1  -1   89.29    4.30
  -5   1  -1   56.49    3.00
  -5   1  -1   53.99    2.70
  -5   1  -1   59.29    3.10
  -6   1  -1    9.10    1.20
  -6   1  -1   13.30    1.50
  -7   1  -1    0.90    1.10
  -7   1  -1    1.20    1.00
  -8   1  -1   18.80    1.90
  -8   1  -1   18.10    1.70
  -9   1  -1    0.70    1.00
 -10   1  -1   12.50    1.30
 -11   0   1    0.40    0.60
 -10   0   1    4.40    1.20
  -9   0   1    4.50    1.30
  -9   0   1    4.90    1.10
  -9   0   1    1.70    0.80
  -8   0   1    1.00    0.80
  -8   0   1    3.20    1.20
  -7   0   1    0.80    0.80
  -6   0   1    5.40    0.90
  -5   0   1   21.30    2.00
  -5   0   1   22.60    1.50
  -4   0   1    4.80    1.00
  -4   0   1    4.40    0.60
  -3   0   1    1.90    0.70
   1   0   1    3.90    0.40
   2   0   1    0.70    0.50
  -2   0  -1    1.10    0.50
  -3   0  -1    0.90    0.50
   3   0   1    0.30    0.50
  -4   0  -1    7.20    0.70
  -4   0  -1    2.60    0.70
  -5   0  -1    0.90    0.60
  -5   0  -1    1.40    0.80
  -5   0  -1    0.60    0.60
  -6   0  -1    0.30    0.70
  -6   0  -1    0.40    0.90
  -7   0  -1    2.40    1.00
  -7   0  -1    3.70    1.10
  -8   0  -1   -0.10    1.00
  -9   0  -1    0.80    0.90
 -10   0  -1    0.30    0.70
 -11  -1   1    4.60    0.80
 -10  -1   1    1.90    1.00
  -9  -1   1    7.30    1.40
  -9  -1   1    4.40    1.00
  -8  -1   1   21.00    2.10
  -8  -1   1   22.00    1.90
  -7  -1   1  305.97   12.50
  -6  -1   1   10.60    1.10
  -5  -1   1  174.48    7.10
  -5  -1   1  162.78    7.80
  -4  -1   1   34.40    2.20
  -4  -1   1   32.40    1.70
  -3  -1   1    9.50    1.10
   1  -1   1  792.02   29.90
  -2  -1  -1 5797.52  216.18
   2  -1   1 5760.72  216.38
   3  -1   1  311.97   12.60
  -3  -1  -1  322.57   12.50
  -4  -1  -1  113.39    4.60
  -4  -1  -1   90.89    4.20
  -5  -1  -1   53.59    3.00
  -5  -1  -1   52.49    2.80
  -5  -1  -1   55.99    2.80
  -6  -1  -1   11.30    1.30
  -6  -1  -1   12.10    1.40
  -7  -1  -1   -0.60    1.10
  -7  -1  -1    0.60    0.80
  -8  -1  -1   17.30    1.90
  -9  -1  -1    0.60    0.90
 -10  -1  -1   11.70    1.20
 -10  -2   1   18.30    1.70
  -9  -2   1   16.20    1.80
  -8  -2   1   84.69    4.30
  -8  -2   1   83.19    4.50
  -7  -2   1   48.30    2.80
  -6  -2   1   56.79    3.00
  -5  -2   1   10.10    1.40
  -5  -2   1   12.90    1.10
  -4  -2   1   40.10    2.70
  -4  -2   1   46.50    2.20
  -3  -2   1  144.49    6.30
   3  -2  -1  145.09    6.40
   1  -2  -1  157.48    6.30
   1  -2   1  855.81   32.40
   2  -2   1 4921.71  181.38
  -2  -2  -1 4808.62  181.08
   3  -2   1  152.28    6.70
  -3  -2  -1  158.88    6.40
   4  -2   1  408.16   16.40
  -4  -2  -1  407.06   15.80
  -5  -2  -1   13.70    1.40
  -5  -2  -1   22.10    1.40
  -6  -2  -1   17.40    1.60
  -7  -2  -1   32.80    2.50
  -8  -2  -1    8.40    1.40
  -9  -2  -1    1.10    0.90
 -10  -3   1    2.60    0.90
  -9  -3   1    1.30    1.00
  -8  -3   1  265.37   11.50
  -8  -3   1  274.07   11.40
  -7  -3   1   42.20    2.60
  -6  -3   1    6.70    1.00
  -5  -3   1   20.30    1.90
  -5  -3   1   20.20    1.40
  -4  -3   1  268.27   11.70
  -4  -3   1  286.57   11.00
  -3  -3   1  135.19    6.00
   2  -3  -1   12.60    1.10
   1  -3  -1 2387.06   89.59
   0  -3  -1 4403.16  164.58
   1  -3   1 1349.86   50.99
  -2  -3  -1 8682.73  333.17
   2  -3   1 9999.00  333.87
   3  -3   1   69.19    3.50
  -3  -3  -1   67.49    3.00
  -3  -3  -1   74.19    3.10
   4  -3   1  207.98    8.80
  -4  -3  -1  196.68    8.10
  -5  -3  -1   -0.20    0.60
  -5  -3  -1    0.30    0.60
  -6  -3  -1   22.30    1.90
  -7  -3  -1   68.09    3.90
  -8  -3  -1    3.00    1.10
  -9  -3  -1   15.70    1.60
 -10  -4   1    9.50    1.20
  -9  -4   1    7.40    1.30
  -8  -4   1   28.90    2.30
  -8  -4   1   30.70    2.30
  -7  -4   1  217.98    9.30
  -6  -4   1  181.08    7.70
  -5  -4   1  338.77   13.90
  -5  -4   1  326.57   13.10
   4  -4  -1   30.10    2.30
  -4  -4   1   26.20    2.00
  -4  -4   1   26.70    1.60
   2  -4  -1   20.10    1.50
   1  -4  -1    8.00    0.80
   0  -4  -1 4596.74  171.88
   1  -4   1  237.28    9.50
   2  -4   1 5142.49  138.59
  -2  -4  -1 3531.55  137.59
  -3  -4  -1   36.30    1.80
  -3  -4  -1   34.10    1.60
   3  -4   1   38.60    2.30
   4  -4   1  689.63   27.70
  -4  -4  -1  712.13   27.00
  -5  -4  -1   70.69    3.60
  -6  -4  -1   11.70    1.40
  -7  -4  -1    9.30    1.40
  -8  -4  -1    1.00    1.00
  -9  -4  -1    1.00    0.90
  -9  -5   1    8.50    1.30
  -8  -5   1   25.00    2.10
  -8  -5   1   22.60    2.00
  -7  -5   1   51.49    3.00
  -6  -5   1   76.79    3.80
  -5  -5   1   17.70    1.40
  -5  -5   1   19.00    1.80
  -4  -5   1   -0.10    0.60
   4  -5  -1   -0.30    0.70
  -4  -5   1    0.60    0.50
   2  -5  -1   55.79    2.90
   1  -5  -1 5189.98  194.38
   0  -5  -1   87.19    3.60
  -1  -5  -1    8.40    0.50
   1  -5   1    7.60    1.00
  -2  -5  -1  750.32   30.50
  -2  -5  -1  831.62   30.50
   3  -5   1    2.10    0.80
  -3  -5  -1    2.70    0.60
   4  -5   1 1129.29   43.50
  -4  -5  -1 1119.49   42.70
  -5  -5  -1   99.49    4.60
  -6  -5  -1    2.40    0.90
  -7  -5  -1    8.70    1.40
  -8  -5  -1   12.50    1.60
  -9  -6   1   75.89    4.00
  -8  -6   1    3.10    1.00
  -8  -6   1    2.90    1.00
  -7  -6   1   62.69    3.50
  -6  -6   1    4.20    0.90
  -5  -6   1   50.89    3.20
  -5  -6   1   53.69    2.70
   5  -6  -1   48.70    3.70
  -4  -6   1    8.80    1.20
   4  -6  -1    6.90    1.20
  -3  -6   1    5.80    0.70
   2  -6  -1   85.79    4.10
   1  -6  -1 1527.05   57.69
   0  -6  -1 2593.44   97.29
   1  -6   1  238.98   10.30
  -1  -6  -1  255.07    9.70
  -2  -6  -1  449.66   17.50
  -2  -6  -1  467.35   17.50
  -3  -6  -1  247.58    9.90
   3  -6   1  349.17   11.40
   4  -6   1  250.17   10.90
  -6  -6  -1   25.00    1.90
  -7  -6  -1   22.90    2.00
  -8  -7   1   45.00    2.80
  -8  -7   1   46.80    2.90
  -7  -7   1   24.70    2.00
  -6  -7   1    7.60    1.10
  -5  -7   1   29.30    1.90
   4  -7  -1    2.80    1.10
  -4  -7   1    1.90    0.80
  -3  -7   1  341.27   13.20
   2  -7  -1  592.54   23.20
   1  -7  -1  373.16   14.70
   0  -7  -1 1146.39   42.80
   0  -7   1 1105.79   43.10
  -1  -7  -1   69.09    3.00
   2  -7   1    5.10    1.00
  -2  -7  -1    7.00    0.50
  -3  -7  -1   26.50    1.20
  -3  -7  -1   23.60    1.20
   4  -7   1  161.78    7.70
  -8  -8   1    0.70    0.90
  -7  -8   1   76.69    4.10
  -6  -8   1   23.60    1.90
   4  -8  -1   53.89    3.60
  -4  -8   1   56.99    2.80
  -3  -8   1   71.49    3.20
   3  -8  -1   75.99    4.10
   2  -8  -1  346.27   14.10
   1  -8  -1 1324.37   50.29
   0  -8  -1  308.37   12.00
   0  -8   1  297.67   12.40
  -1  -8  -1  296.97   11.60
   2  -8   1   46.80    2.80
  -2  -8  -1   45.80    2.10
   3  -8   1  699.03   27.60
   4  -8   1  150.58    7.40
  -7  -9   1   13.90    1.60
  -6  -9   1   25.60    2.00
  -4  -9   1   10.40    1.00
   3  -9  -1   50.99    3.20
  -3  -9   1   49.30    2.40
   2  -9  -1   12.20    1.30
   1  -9  -1  565.24   22.10
   0  -9  -1 1557.54   58.69
   0  -9   1 1540.45   58.99
  -1  -9  -1  125.89    5.30
   2  -9   1   21.60    2.00
  -2  -9  -1   33.80    1.60
   3  -9   1    4.30    1.00
  -7 -10   1   56.09    3.40
  -4 -10   1  156.28    6.60
  -3 -10   1  124.49    5.20
   3 -10  -1  122.49    6.20
   2 -10  -1   17.00    1.70
   1 -10  -1 1435.26   54.69
   0 -10  -1   59.69    3.10
   0 -10   1   64.79    3.50
  -1 -10  -1   25.50    1.60
   2 -10   1  102.59    5.30
  -2 -10  -1  104.69    4.40
   3 -10   1  246.98   10.90
  -7 -11   1    7.20    1.30
  -5 -11   1  104.19    4.90
  -4 -11   1  135.99    5.90
   3 -11  -1   19.00    1.90
  -3 -11   1   19.40    1.30
  -2 -11   1   12.20    0.90
   2 -11  -1   14.20    1.60
  -1 -11   1   19.00    1.80
   1 -11  -1   19.10    1.60
   0 -11  -1  302.37   12.30
   0 -11   1  301.27   12.70
  -1 -11  -1   11.70    1.10
  -2 -11  -1   38.70    2.10
   2 -11   1   48.80    3.10
   3 -11   1   39.70    2.90
  -5 -12   1  127.69    5.80
  -4 -12   1    0.20    0.50
  -3 -12   1  272.17   10.90
   3 -12  -1  281.57   12.20
  -2 -12   1   22.20    1.30
   2 -12  -1   21.70    1.90
   1 -12  -1   16.90    1.60
  -1 -12   1   15.30    1.60
   0 -12  -1  557.44   22.10
   0 -12   1  571.54   22.60
   1 -12   1  165.08    7.70
  -1 -12  -1  164.88    7.10
   2 -12   1  201.78    9.20
  -6 -13   1    6.40    1.20
  -5 -13   1   30.60    2.10
  -4 -13   1   46.80    2.60
  -3 -13   1    8.40    0.90
   2 -13  -1  205.38    9.30
   1 -13  -1  582.14   22.80
  -1 -13   1  557.04   23.00
   0 -13  -1   73.49    3.90
   0 -13   1   70.59    4.20
  -1 -13  -1  155.78    6.80
   1 -13   1  151.88    7.40
  -5 -14   1   21.10    1.80
  -4 -14   1  158.18    6.80
  -2 -14   1  138.39    7.00
   2 -14  -1  146.49    7.20
   1 -14  -1   91.09    4.80
  -1 -14   1   87.39    4.90
   0 -14  -1  114.09    5.60
   0 -14   1  120.39    6.10
   1 -14   1   10.30    1.50
  -1 -14  -1   10.00    1.20
  -2 -15   1   38.20    2.90
  -1 -15   1  392.36   16.70
   1 -15  -1  396.66   16.40
   0 -15   1   37.60    3.10
   0 -15  -1   41.30    2.80
   1 -16  -1   65.79    4.00
   0 -16  -1   34.70    2.50
  -2  33   2    0.30    0.40
  -1  33   2   13.70    1.00
  -1  33  -2   37.70    1.90
  -4  32   2    5.90    0.70
  -2  32   2   17.70    1.30
  -1  32   2    6.40    0.80
   1  32  -2    5.90    0.70
   0  32  -2   16.00    1.20
   0  32   2   18.50    1.10
  -1  32  -2   38.40    2.10
  -2  32  -2    4.70    0.80
  -5  31   2    0.10    0.40
  -5  31   2    0.00    0.40
  -4  31   2    1.70    0.60
  -2  31   2    3.10    0.70
   1  31  -2   13.70    1.20
  -1  31   2   20.40    1.40
   0  31   2   11.70    1.00
   0  31  -2   13.10    1.20
  -1  31  -2    5.60    0.90
  -1  31  -2    5.30    0.80
  -2  31  -2    7.20    0.90
  -3  31  -2    0.40    0.50
  -3  31  -2    0.10    0.50
  -5  30   2   -0.10    0.50
  -4  30   2   10.20    1.00
  -2  30   2    1.00    0.70
  -1  30   2    9.00    1.00
   1  30  -2    8.10    1.00
   0  30   2    7.80    0.90
   0  30  -2    6.50    1.00
  -1  30  -2    4.20    0.90
  -1  30  -2    5.00    0.90
  -1  30  -2    2.10    0.70
  -2  30  -2    3.00    0.80
  -2  30  -2    2.50    0.80
  -3  30  -2   51.59    2.70
  -3  30  -2   53.79    2.70
  -4  30  -2   18.10    1.20
  -4  30  -2   18.10    1.20
  -5  29   2   27.40    1.70
  -4  29   2   11.20    1.20
  -2  29   2   17.20    1.50
   1  29  -2   10.20    1.20
  -1  29   2    9.30    1.10
   1  29  -2   10.70    1.20
   0  29  -2    4.80    0.90
   0  29   2    6.70    0.90
   0  29  -2    5.50    1.10
  -1  29  -2   20.00    1.60
  -1  29  -2   17.50    1.50
  -2  29  -2   18.90    1.60
  -2  29  -2   19.20    1.60
  -3  29  -2   75.59    3.70
  -3  29  -2   77.39    3.80
  -4  29  -2   16.80    1.30
  -6  28   2    0.80    0.50
  -5  28   2    0.20    0.70
  -5  28   2    0.80    0.70
  -4  28   2    3.70    0.90
  -4  28   2    3.10    0.80
  -3  28   2   52.69    2.90
  -2  28   2    1.20    0.90
   2  28  -2    0.40    0.70
   1  28  -2    0.70    0.80
  -1  28   2    0.30    0.70
   0  28   2    8.10    1.10
   0  28  -2    5.70    1.00
  -1  28  -2   69.59    3.50
   1  28   2   62.59    3.10
  -1  28  -2   58.29    3.30
  -2  28  -2    4.10    0.90
  -2  28  -2    6.40    1.10
  -3  28  -2   10.50    1.20
  -3  28  -2   12.90    1.40
  -3  28  -2   12.30    1.40
  -4  28  -2    2.90    0.80
  -5  28  -2    0.10    0.50
  -7  27   2    7.60    0.80
  -6  27   2    4.40    0.70
  -5  27   2    1.20    0.80
  -5  27   2    1.40    0.70
  -4  27   2    2.30    0.90
  -4  27   2    1.20    0.80
  -3  27   2   39.70    2.50
   2  27  -2   43.30    2.70
  -2  27   2   43.70    2.70
  -2  27   2   44.70    2.60
   1  27  -2    2.30    1.00
  -1  27   2    1.60    0.80
   0  27   2   99.39    4.50
   0  27  -2   88.09    4.50
  -1  27  -2   47.40    2.90
  -1  27  -2   55.69    3.10
   1  27   2   48.30    2.70
  -2  27  -2    2.90    1.00
  -2  27  -2    4.00    1.00
  -3  27  -2    0.70    0.70
  -3  27  -2    0.60    0.80
  -3  27  -2    0.60    0.80
  -4  27  -2    3.70    0.90
  -5  27  -2    6.90    0.90
  -5  27  -2    9.60    1.00
  -7  26   2   13.80    1.10
  -6  26   2    4.20    0.80
  -5  26   2   40.80    2.40
  -5  26   2   36.70    2.40
  -4  26   2    4.90    1.10
  -4  26   2    4.40    1.00
  -3  26   2   41.00    2.60
  -2  26   2    8.90    1.30
   2  26  -2    9.90    1.30
  -2  26   2   10.50    1.30
   1  26  -2    1.20    0.90
  -1  26   2    1.70    0.80
   0  26   2    4.30    1.00
   0  26  -2    5.70    1.10
   1  26   2   63.69    3.40
  -1  26  -2   65.99    3.70
  -2  26  -2   22.80    1.90
  -2  26  -2   23.10    2.00
  -3  26  -2    3.60    0.90
  -3  26  -2    3.90    1.00
  -3  26  -2    3.00    1.00
  -4  26  -2   14.70    1.30
  -4  26  -2   17.20    1.50
  -5  26  -2   24.20    1.70
  -5  26  -2   21.20    1.50
  -6  26  -2    7.70    0.80
  -7  25   2    1.10    0.70
  -6  25   2   28.20    1.90
  -6  25   2   32.00    2.10
  -5  25   2   11.20    1.30
  -4  25   2   95.19    4.70
  -4  25   2   94.49    4.70
  -3  25   2   15.40    1.60
  -2  25   2   96.59    4.70
   2  25  -2   90.39    4.70
  -2  25   2   97.19    4.70
  -1  25   2    2.80    0.90
  -1  25   2    3.10    0.80
   1  25  -2    2.80    0.90
   1  25  -2    3.80    1.10
   0  25   2   37.60    2.40
   0  25  -2   38.60    2.50
   1  25   2   15.10    1.40
  -1  25  -2   19.50    1.80
  -1  25  -2   20.20    1.80
  -2  25  -2   20.10    1.80
  -2  25  -2   21.20    2.00
  -3  25  -2    1.00    1.00
  -3  25  -2    2.20    0.90
  -4  25  -2    6.50    0.90
  -4  25  -2    7.90    1.20
  -4  25  -2    5.50    1.20
  -5  25  -2    1.10    0.80
  -5  25  -2    2.50    0.80
  -6  25  -2    3.50    0.70
  -8  24   2    5.70    0.70
  -7  24   2    5.60    0.90
  -6  24   2   15.80    1.40
  -6  24   2   19.70    1.70
  -5  24   2   13.30    1.40
  -4  24   2  153.08    6.90
  -4  24   2  145.79    6.70
  -3  24   2    3.40    1.00
  -3  24   2    4.00    1.00
   3  24  -2    4.60    1.00
  -2  24   2    3.90    1.00
   2  24  -2    3.50    1.00
  -2  24   2    3.10    1.10
  -1  24   2    3.60    0.90
  -1  24   2    2.20    0.90
   1  24  -2    2.80    0.90
   1  24  -2    2.80    0.90
   0  24   2    0.90    0.80
   0  24  -2    2.10    0.90
   1  24   2    1.10    0.70
  -1  24  -2    1.80    1.00
  -1  24  -2    1.60    1.00
  -2  24  -2   26.30    2.20
  -2  24  -2   26.30    2.00
  -3  24  -2    3.70    1.00
  -3  24  -2    3.20    1.10
  -4  24  -2   25.40    2.10
  -4  24  -2   29.00    1.90
  -4  24  -2   31.80    2.20
  -5  24  -2   13.40    1.40
  -5  24  -2   12.30    1.20
  -6  24  -2    1.60    0.70
  -6  24  -2    0.60    0.60
  -8  23   2    5.50    0.80
  -7  23   2    1.80    0.80
  -6  23   2   30.60    2.10
  -6  23   2   33.30    2.30
  -5  23   2    2.20    0.90
  -4  23   2  133.19    6.30
  -4  23   2  135.99    6.20
   3  23  -2   19.90    1.80
  -3  23   2   22.20    1.90
  -3  23   2   19.90    1.90
   2  23  -2  223.98   10.00
  -2  23   2  239.48   10.00
  -2  23   2  242.78   10.00
  -1  23   2   71.69    3.70
   1  23  -2   65.39    3.70
  -1  23   2   71.09    3.50
   1  23  -2   61.59    3.50
   0  23  -2   91.29    4.70
   0  23   2   97.39    4.60
  -1  23  -2   10.90    1.40
  -1  23  -2   12.60    1.50
   1  23   2    9.60    1.10
  -2  23  -2    6.50    1.20
  -2  23  -2    8.00    1.40
  -3  23  -2    6.20    1.10
  -4  23  -2    4.60    0.90
  -4  23  -2    4.50    1.10
  -4  23  -2    6.10    1.20
  -4  23  -2    4.40    1.00
  -5  23  -2    6.00    1.10
  -5  23  -2    6.30    1.20
  -5  23  -2    6.60    1.10
  -6  23  -2   28.80    2.10
  -6  23  -2   40.40    2.20
  -8  22   2    2.40    0.70
  -8  22   2    1.40    0.70
  -7  22   2    5.10    1.00
  -7  22   2    3.90    0.90
  -6  22   2   34.20    2.30
  -6  22   2   32.60    2.00
  -5  22   2    1.10    0.90
  -4  22   2   12.20    1.40
  -4  22   2   12.10    1.60
  -3  22   2   12.20    1.40
  -3  22   2   14.50    1.50
   3  22  -2   12.60    1.40
   2  22  -2    5.50    1.10
  -2  22   2    7.00    1.20
  -2  22   2    7.90    1.10
  -1  22   2    1.90    0.80
  -1  22   2    2.40    0.90
   1  22  -2    2.40    0.90
   1  22  -2    1.70    0.90
   0  22   2   21.60    1.70
   0  22  -2   17.90    1.70
  -1  22  -2   11.00    1.50
   1  22   2    8.40    1.10
  -1  22  -2   10.00    1.30
  -2  22  -2   29.00    2.30
  -2  22  -2   27.20    2.10
  -3  22  -2   12.60    1.40
  -3  22  -2    8.90    1.30
  -4  22  -2    6.30    1.10
  -4  22  -2    7.60    1.40
  -4  22  -2    7.00    1.40
  -4  22  -2    5.80    1.20
  -5  22  -2   15.60    1.60
  -5  22  -2   12.70    1.50
  -5  22  -2   13.70    1.50
  -6  22  -2    2.70    0.90
  -6  22  -2    2.70    0.80
  -7  22  -2    3.90    0.80
  -9  21   2    0.10    0.50
  -8  21   2    0.20    0.70
  -8  21   2    0.40    0.60
  -7  21   2   29.70    2.00
  -7  21   2   22.50    1.90
  -6  21   2   10.50    1.40
  -6  21   2   13.20    1.40
  -5  21   2  142.39    6.50
  -4  21   2   10.00    1.30
  -4  21   2    8.80    1.20
  -3  21   2    7.40    1.20
  -3  21   2    6.20    1.10
   3  21  -2    7.00    1.10
   2  21  -2   59.69    3.30
  -2  21   2   59.49    3.20
  -1  21   2   68.69    3.60
   1  21  -2   60.59    3.40
   1  21  -2   70.59    3.60
  -1  21   2   70.09    3.50
   0  21   2    5.40    1.00
   0  21  -2    7.80    1.20
  -1  21  -2   34.20    2.30
   1  21   2   30.90    2.00
  -2  21  -2    7.80    1.20
  -3  21  -2   67.29    3.50
  -3  21  -2   61.59    3.60
  -4  21  -2   81.99    4.40
  -4  21  -2   81.29    4.00
  -4  21  -2   80.39    4.40
  -4  21  -2   87.29    4.50
  -5  21  -2    0.10    0.80
  -5  21  -2    0.40    0.80
  -5  21  -2    0.50    0.90
  -6  21  -2    1.20    0.80
  -6  21  -2    1.40    0.90
  -7  21  -2    1.90    0.80
  -9  20   2    4.40    0.80
  -8  20   2    7.00    1.10
  -8  20   2    6.90    1.00
  -7  20   2    0.30    0.90
  -7  20   2    1.80    0.90
  -6  20   2    2.90    1.00
  -6  20   2    3.00    0.90
  -6  20   2    1.90    1.00
  -5  20   2   19.50    1.70
  -5  20   2   18.10    1.70
  -4  20   2   12.30    1.50
  -4  20   2   15.80    1.60
   3  20  -2   11.80    1.30
  -3  20   2   14.30    1.40
  -3  20   2   14.10    1.40
   2  20  -2  158.48    7.20
  -2  20   2  172.38    7.30
  -1  20   2  132.69    5.80
  -1  20   2  137.59    6.00
   1  20  -2  123.09    5.80
   1  20  -2  129.99    6.00
   0  20   2  133.19    5.90
  -1  20  -2    4.20    0.90
   1  20   2    3.30    0.80
  -2  20  -2   13.90    1.40
  -2  20  -2   10.90    1.40
  -3  20  -2   31.40    2.10
  -3  20  -2   30.00    2.30
  -4  20  -2   68.59    3.80
  -4  20  -2   67.19    3.50
  -4  20  -2   73.49    4.00
  -4  20  -2   64.29    3.80
  -5  20  -2   48.30    3.00
  -5  20  -2   46.70    2.90
  -5  20  -2   48.00    3.10
  -6  20  -2    4.60    1.10
  -6  20  -2    4.70    1.20
  -7  20  -2   10.70    1.30
  -8  20  -2    1.10    0.50
  -9  19   2    1.20    0.70
  -8  19   2   -0.30    0.90
  -8  19   2    1.00    0.70
  -7  19   2   14.50    1.50
  -7  19   2   14.80    1.70
  -6  19   2    0.60    0.90
  -6  19   2    0.80    0.70
  -6  19   2    1.30    1.00
  -5  19   2    4.20    1.00
  -5  19   2    2.70    1.00
  -4  19   2    5.60    1.00
  -4  19   2    4.30    1.00
  -3  19   2    8.00    1.10
   3  19  -2    6.90    1.10
  -3  19   2    8.20    1.20
  -2  19   2   17.80    1.50
   2  19  -2   14.20    1.50
   1  19  -2   81.59    3.90
  -1  19   2   76.09    3.80
  -1  19   2   77.29    3.70
   1  19  -2   75.69    3.80
   0  19   2   33.60    2.10
   0  19  -2   35.20    2.20
   1  19   2    2.60    0.70
  -1  19  -2    2.20    0.80
  -2  19  -2    1.60    0.80
  -2  19  -2    2.30    0.90
  -3  19  -2   13.40    1.40
  -3  19  -2   14.10    1.60
  -4  19  -2   17.90    1.80
  -4  19  -2   19.70    1.90
  -4  19  -2   18.50    1.90
  -4  19  -2   18.10    1.50
  -5  19  -2   16.40    1.80
  -5  19  -2   20.90    1.80
  -5  19  -2   19.70    2.00
  -5  19  -2   18.20    1.70
  -6  19  -2    0.10    0.80
  -6  19  -2    0.20    0.90
  -6  19  -2    1.00    1.00
  -7  19  -2    1.00    0.70
  -7  19  -2    2.00    1.00
  -8  19  -2    0.30    0.60
 -10  18   2    0.40    0.50
  -9  18   2    8.00    1.10
  -9  18   2    5.10    0.80
  -8  18   2    8.60    1.40
  -8  18   2    8.00    1.10
  -8  18   2    9.00    1.20
  -7  18   2   19.30    1.80
  -7  18   2   21.40    2.00
  -6  18   2   78.99    4.00
  -6  18   2   85.69    4.30
  -5  18   2    2.70    1.00
  -5  18   2    1.50    0.80
  -4  18   2    5.80    1.10
   3  18  -2   62.39    3.30
  -3  18   2   62.19    3.30
  -3  18   2   66.89    3.40
  -2  18   2   80.99    3.90
   2  18  -2   78.09    3.90
  -1  18   2  121.09    5.40
  -1  18   2  122.49    5.50
   1  18  -2  126.39    5.50
   1  18  -2  126.89    5.60
   0  18   2    8.60    1.00
   0  18  -2    5.90    1.00
   1  18   2   48.50    2.60
  -1  18  -2   48.40    2.70
  -2  18  -2    4.10    0.90
  -2  18  -2    3.90    0.90
  -3  18  -2  205.98    8.70
  -3  18  -2  182.28    8.40
  -3  18  -2  199.68    8.30
  -4  18  -2    9.90    1.20
  -4  18  -2   12.40    1.40
  -4  18  -2    8.90    1.40
  -4  18  -2   11.00    1.50
  -4  18  -2   12.00    1.50
  -5  18  -2    2.60    1.20
  -5  18  -2    3.40    1.00
  -5  18  -2    1.00    0.90
  -5  18  -2    2.10    1.00
  -6  18  -2  118.89    5.50
  -6  18  -2  114.69    5.80
  -6  18  -2  114.19    5.60
  -7  18  -2  155.58    6.90
  -7  18  -2  147.39    6.60
  -8  18  -2    0.90    0.70
  -8  18  -2    1.30    0.60
 -10  17   2    3.60    0.70
  -9  17   2    1.60    0.90
  -9  17   2    2.00    0.80
  -8  17   2   18.60    1.60
  -8  17   2   17.50    1.70
  -8  17   2   21.80    1.90
  -7  17   2    3.00    0.90
  -7  17   2    3.10    1.00
  -6  17   2   27.80    2.10
  -6  17   2   23.20    1.80
  -5  17   2    5.60    1.10
  -5  17   2    5.20    1.00
  -4  17   2    8.60    1.10
  -3  17   2   64.29    3.30
   3  17  -2   55.69    3.10
  -3  17   2   63.69    3.30
  -2  17   2   37.80    2.20
   2  17  -2   36.70    2.20
   1  17  -2   34.20    2.10
  -1  17   2   35.30    2.10
   1  17  -2   33.70    2.00
  -1  17   2   32.10    2.00
   0  17   2  123.09    5.50
   0  17  -2  131.69    5.70
  -1  17  -2  110.19    4.90
   1  17   2  101.79    4.60
  -2  17  -2   58.09    3.00
  -2  17  -2   54.29    3.10
  -2  17  -2   54.09    3.10
  -3  17  -2   33.50    2.40
  -3  17  -2   33.80    2.10
  -3  17  -2   36.00    2.50
  -4  17  -2   52.99    3.30
  -4  17  -2   59.39    3.60
  -4  17  -2   59.69    3.30
  -5  17  -2    1.70    1.20
  -5  17  -2    1.70    1.10
  -5  17  -2    3.70    1.10
  -5  17  -2    2.20    0.90
  -6  17  -2   19.20    1.70
  -6  17  -2   18.70    1.90
  -6  17  -2   19.00    2.00
  -7  17  -2   20.50    1.80
  -7  17  -2   24.30    2.10
  -8  17  -2    4.20    0.80
 -10  16   2    0.50    0.50
  -9  16   2    5.60    1.10
  -9  16   2    4.20    1.00
  -8  16   2    1.20    1.00
  -8  16   2    1.40    0.80
  -8  16   2    0.40    0.90
  -7  16   2    8.40    1.30
  -7  16   2    6.80    1.20
  -6  16   2   58.59    3.10
  -6  16   2   53.89    3.20
  -6  16   2   59.29    3.30
  -5  16   2   16.00    1.60
  -5  16   2   18.40    1.50
  -4  16   2   12.60    1.30
   3  16  -2    8.20    1.00
  -3  16   2    9.10    1.10
  -3  16   2   10.30    1.10
   2  16  -2  122.39    5.40
  -2  16   2  124.49    5.50
   1  16  -2  149.59    6.30
  -1  16   2  139.99    6.20
  -1  16   2  147.49    6.20
   0  16   2   96.09    4.30
   0  16  -2   90.89    4.30
  -1  16  -2   13.30    1.30
  -1  16  -2   13.30    1.20
   1  16   2   11.90    1.00
  -1  16  -2   11.10    1.20
  -2  16  -2  264.47   10.70
  -2  16  -2  262.27   10.90
  -2  16  -2  258.77   10.80
  -3  16  -2    3.50    0.90
  -3  16  -2    2.80    1.00
  -3  16  -2    4.60    0.90
  -3  16  -2    3.10    1.00
  -4  16  -2    7.20    1.40
  -4  16  -2    5.80    1.10
  -4  16  -2    4.70    1.20
  -4  16  -2    6.80    1.20
  -5  16  -2   73.19    3.80
  -5  16  -2   68.29    4.00
  -5  16  -2   71.99    3.90
  -5  16  -2   70.49    4.10
  -6  16  -2    1.90    0.90
  -6  16  -2    2.30    1.10
  -6  16  -2    3.40    1.20
  -7  16  -2   36.90    2.60
  -8  16  -2   14.10    1.40
 -10  15   2    0.10    0.60
  -9  15   2    1.30    0.90
  -9  15   2    0.60    1.00
  -8  15   2   67.79    3.60
  -8  15   2   65.39    3.80
  -8  15   2   73.39    4.00
  -7  15   2   73.89    3.80
  -7  15   2   65.99    3.80
  -6  15   2  340.47   13.60
  -6  15   2  323.67   13.30
  -5  15   2  255.07   10.50
  -5  15   2  254.57   10.60
  -4  15   2  150.08    6.50
  -3  15   2   58.69    2.90
   3  15  -2   49.80    2.70
   2  15  -2   13.80    1.20
  -2  15   2   13.50    1.20
  -1  15   2  501.35   19.80
   1  15  -2  527.25   20.00
   0  15  -2   97.69    4.50
   0  15   2  102.09    4.40
  -1  15  -2   39.60    2.30
  -1  15  -2   40.50    2.30
   1  15   2   39.80    2.10
  -1  15  -2   38.70    2.30
  -2  15  -2   11.80    1.30
  -2  15  -2   11.60    1.20
  -2  15  -2   10.10    1.20
  -3  15  -2   88.29    4.50
  -3  15  -2   96.69    4.60
  -3  15  -2   89.69    4.20
  -3  15  -2   86.69    4.30
  -4  15  -2   11.50    1.40
  -4  15  -2    9.00    1.40
  -4  15  -2    8.60    1.20
  -4  15  -2    9.70    1.50
  -5  15  -2   32.20    2.20
  -5  15  -2   31.60    2.50
  -5  15  -2   33.00    2.40
  -5  15  -2   30.20    2.50
  -6  15  -2   19.20    1.70
  -6  15  -2   19.20    2.00
  -6  15  -2   18.20    2.00
  -7  15  -2  129.29    6.20
  -8  15  -2   11.60    1.30
  -8  15  -2   10.70    1.30
  -9  15  -2    4.80    0.70
 -10  14   2    0.10    0.70
  -9  14   2   35.80    2.50
  -8  14   2    2.60    0.80
  -8  14   2    5.70    1.30
  -7  14   2  153.58    7.40
  -7  14   2  170.78    7.30
  -6  14   2   83.89    4.10
  -6  14   2   74.39    3.80
  -5  14   2    7.50    1.00
  -5  14   2    8.10    1.10
  -3  14   2   12.80    1.20
   3  14  -2   10.50    1.10
  -2  14   2  358.76   15.00
   2  14  -2  350.46   13.70
  -2  14   2  336.17   13.60
   1  14  -2  882.91   33.70
   0  14  -2   64.39    3.00
   0  14   2   58.89    2.90
  -1  14  -2  135.99    5.90
  -1  14  -2  129.49    5.80
  -1  14  -2  142.39    5.90
  -2  14  -2    4.60    1.00
  -2  14  -2    3.20    0.70
  -2  14  -2    3.60    0.80
  -2  14  -2    2.10    0.80
  -3  14  -2   14.40    1.40
  -3  14  -2   13.20    1.20
  -3  14  -2   11.50    1.40
  -3  14  -2   12.40    1.30
  -4  14  -2   16.70    1.50
  -4  14  -2   16.30    1.60
  -4  14  -2   17.40    1.80
  -4  14  -2   17.00    1.80
  -5  14  -2   40.20    2.70
  -5  14  -2   33.70    2.40
  -5  14  -2   33.90    2.30
  -5  14  -2   35.40    2.70
  -6  14  -2    6.50    1.40
  -6  14  -2    9.00    1.20
  -7  14  -2    6.10    1.40
  -8  14  -2    2.70    0.90
  -8  14  -2   -0.10    0.90
  -9  14  -2    5.00    0.80
  -9  14  -2    4.30    0.80
 -10  13   2   11.30    1.30
 -10  13   2   11.20    1.30
  -9  13   2   37.70    2.60
  -8  13   2    4.80    1.00
  -8  13   2    6.60    1.40
  -7  13   2    4.00    1.00
  -6  13   2   82.39    4.00
  -6  13   2   92.69    4.40
  -5  13   2    7.00    1.10
  -4  13   2  104.99    4.80
  -3  13   2  218.68    8.80
   3  13  -2  210.08    8.70
   2  13  -2  173.38    7.50
  -2  13   2  192.08    8.70
  -2  13   2  191.38    7.60
   0  13  -2   26.60    1.60
  -1  13  -2    4.10    0.80
  -1  13  -2    3.90    0.70
  -2  13  -2    6.70    0.90
  -2  13  -2    8.60    0.90
  -2  13  -2    8.60    1.10
  -2  13  -2    7.60    1.00
  -3  13  -2   22.80    1.70
  -3  13  -2   24.10    1.50
  -3  13  -2   22.30    1.80
  -3  13  -2   23.00    1.90
  -4  13  -2   29.00    2.00
  -4  13  -2   28.20    2.20
  -4  13  -2   30.40    2.30
  -4  13  -2   27.70    1.90
  -5  13  -2    2.20    0.90
  -5  13  -2    1.80    1.10
  -5  13  -2    1.60    1.00
  -6  13  -2    3.40    1.00
  -6  13  -2    5.40    1.40
  -7  13  -2   12.50    1.70
  -7  13  -2   11.80    1.60
  -8  13  -2    2.60    1.00
  -8  13  -2    2.30    1.00
  -9  13  -2    0.30    0.60
  -9  13  -2    0.80    0.70
 -11  12   2   -0.20    0.50
 -10  12   2   15.60    1.50
 -10  12   2   15.00    1.50
  -9  12   2    3.50    1.10
  -9  12   2    2.80    1.20
  -8  12   2   63.39    3.50
  -8  12   2   75.59    4.10
  -7  12   2   63.49    3.40
  -6  12   2    6.60    1.10
  -6  12   2    5.50    0.90
  -5  12   2   98.49    4.60
  -4  12   2   68.39    3.40
  -3  12   2   67.19    4.10
  -3  12   2   61.09    3.10
  -2  12   2  199.58    9.20
  -1  12   2 2744.53  103.89
  -1  12  -2    2.50    0.70
  -2  12  -2  192.78    8.40
  -2  12  -2  222.08    8.60
  -2  12  -2  203.88    8.30
  -2  12  -2  208.78    8.60
  -3  12  -2   27.30    1.80
  -3  12  -2   28.40    2.00
  -3  12  -2   28.00    2.00
  -4  12  -2   66.49    3.40
  -4  12  -2   70.69    3.60
  -4  12  -2   64.89    3.70
  -4  12  -2   68.59    3.80
  -5  12  -2   37.30    2.50
  -5  12  -2   38.20    2.40
  -5  12  -2   40.90    2.80
  -6  12  -2  137.39    6.50
  -6  12  -2  125.09    5.90
  -6  12  -2  132.59    6.50
  -7  12  -2    7.30    1.50
  -7  12  -2    9.00    1.50
  -8  12  -2    8.70    1.30
  -8  12  -2    7.30    1.30
  -9  12  -2   12.40    1.20
  -9  12  -2   11.60    1.20
 -11  11   2    0.10    0.50
 -11  11   2   -0.10    0.50
 -10  11   2    5.00    1.10
 -10  11   2    5.20    1.10
  -9  11   2   61.99    3.60
  -9  11   2   56.19    3.50
  -8  11   2   42.90    3.00
  -8  11   2   41.60    2.50
  -7  11   2   12.40    1.40
  -6  11   2    0.90    0.80
  -5  11   2   48.00    2.70
  -4  11   2  187.18    7.80
  -3  11   2    2.70    1.00
  -2  11   2  158.48    7.40
  -1  11   2  210.68    9.10
  -2  11  -2    0.30    0.70
  -2  11  -2    0.50    0.50
  -3  11  -2   34.20    2.10
  -3  11  -2   37.60    2.40
  -3  11  -2   37.50    2.30
  -4  11  -2    8.20    1.00
  -4  11  -2   11.70    1.30
  -4  11  -2   11.90    1.40
  -5  11  -2   31.30    2.10
  -5  11  -2   30.60    2.20
  -5  11  -2   32.70    2.50
  -6  11  -2    0.90    1.10
  -6  11  -2    1.20    1.20
  -7  11  -2   15.20    1.80
  -7  11  -2   15.80    1.90
  -8  11  -2    4.40    1.20
  -8  11  -2    7.00    1.30
  -9  11  -2   -0.10    0.80
  -9  11  -2    1.40    0.70
 -11  10   2   12.80    1.20
 -11  10   2   11.60    1.10
 -10  10   2   60.99    3.40
 -10  10   2   58.09    3.30
  -9  10   2   41.00    2.90
  -8  10   2   35.10    2.20
  -8  10   2   34.20    2.60
  -7  10   2    4.10    1.00
  -6  10   2   41.30    2.50
  -5  10   2   35.10    2.00
  -5  10   2   36.10    2.20
  -4  10   2   12.80    1.20
  -4  10   2   13.20    1.80
  -3  10   2  177.98    8.30
  -2  10   2    7.50    1.10
  -1  10   2  243.58   10.30
  -2  10  -2   73.09    3.50
  -3  10  -2   51.09    2.60
  -3  10  -2   50.79    2.90
  -3  10  -2   53.19    2.90
  -4  10  -2    1.50    0.60
  -4  10  -2    1.00    0.70
  -4  10  -2    0.80    0.90
  -4  10  -2    0.60    0.70
  -5  10  -2   20.40    2.00
  -5  10  -2   21.10    1.70
  -5  10  -2   19.30    1.90
  -6  10  -2   24.50    2.30
  -6  10  -2   24.60    2.30
  -7  10  -2    0.70    1.20
  -7  10  -2    0.20    1.10
  -8  10  -2    1.50    1.00
  -9  10  -2    2.80    0.80
 -11   9   2    4.40    0.80
 -10   9   2   18.90    1.80
  -9   9   2   41.30    2.90
  -8   9   2    8.80    1.10
  -7   9   2  158.38    6.90
  -6   9   2    1.80    0.70
  -6   9   2    1.90    0.60
  -5   9   2   46.30    2.40
  -5   9   2   46.40    2.60
  -4   9   2    1.70    0.60
  -3   9   2    5.70    1.20
  -2   9   2    7.30    1.10
  -1   9   2  324.27   13.20
  -3   9  -2  211.28    8.80
  -3   9  -2  197.48    8.50
  -3   9  -2  223.28    8.60
  -4   9  -2  125.09    5.50
  -4   9  -2  123.99    5.80
  -4   9  -2  121.99    5.50
  -5   9  -2    9.60    1.40
  -5   9  -2    9.50    1.50
  -5   9  -2    8.90    1.10
  -6   9  -2  134.19    6.70
  -6   9  -2  138.49    6.70
  -7   9  -2   12.70    1.70
  -8   9  -2   15.40    1.70
  -9   9  -2    4.90    0.90
 -11   8   2    8.90    1.00
 -10   8   2    0.30    0.90
  -7   8   2    3.00    0.80
  -6   8   2    6.30    0.90
  -6   8   2    7.30    0.90
  -5   8   2  613.64   23.40
  -5   8   2  602.34   23.50
  -3   8   2  148.99    7.00
  -2   8   2   67.69    3.60
  -1   8   2  128.19    5.70
   0   8   2   18.40    1.20
  -3   8  -2  158.48    6.80
  -3   8  -2  165.08    7.00
  -4   8  -2  533.45   20.60
  -4   8  -2  526.35   20.60
  -4   8  -2  525.35   20.90
  -4   8  -2  523.75   20.90
  -5   8  -2   20.00    2.00
  -5   8  -2   22.80    2.00
  -6   8  -2  141.29    6.80
  -7   8  -2   45.50    3.10
  -8   8  -2    2.20    1.00
  -9   8  -2    3.60    0.90
  -9   8  -2    3.50    1.00
 -11   7   2    8.00    1.00
 -11   7   2   10.40    1.20
 -10   7   2   28.10    2.10
  -7   7   2  102.09    4.60
  -7   7   2   97.39    4.60
  -6   7   2    0.60    0.60
  -6   7   2    1.10    0.60
  -5   7   2   92.99    4.10
  -5   7   2   89.49    4.20
  -3   7   2   60.09    3.50
  -2   7   2   36.50    2.30
  -1   7   2 1561.84   59.09
   0   7   2   76.99    3.40
  -3   7  -2  186.38    7.80
  -3   7  -2  178.68    7.70
  -4   7  -2  928.71   35.90
  -4   7  -2  938.71   35.60
  -4   7  -2  915.61   35.90
  -4   7  -2  933.21   35.60
  -5   7  -2   43.30    2.90
  -6   7  -2  151.08    7.10
  -7   7  -2   52.19    3.60
  -7   7  -2   55.59    3.50
  -8   7  -2    7.70    1.50
  -8   7  -2    5.30    1.20
  -9   7  -2    0.40    0.80
  -9   7  -2    1.80    0.80
 -11   6   2    4.70    0.80
 -11   6   2    6.00    1.00
 -10   6   2   -0.60    1.00
 -10   6   2   -0.20    0.90
  -8   6   2  119.69    5.50
  -7   6   2   27.00    1.80
  -7   6   2   25.40    1.80
  -6   6   2   12.70    1.10
  -6   6   2   12.10    1.20
  -5   6   2   45.70    2.30
  -5   6   2   43.80    2.40
  -4   6   2   20.60    1.90
  -3   6   2  608.44   24.00
  -2   6   2   20.10    1.60
  -1   6   2 1559.34   58.99
   0   6   2    3.80    0.50
  -3   6  -2    8.90    1.10
  -3   6  -2   10.10    1.10
  -4   6  -2 1039.30   39.90
  -4   6  -2 1032.30   40.20
  -4   6  -2 1069.19   39.90
  -5   6  -2   64.89    3.60
  -6   6  -2  381.96   16.00
  -6   6  -2  387.66   15.90
  -7   6  -2  105.69    5.60
  -7   6  -2  113.39    5.80
  -8   6  -2   20.50    1.90
  -8   6  -2   19.30    2.10
  -9   6  -2   11.00    1.40
  -9   6  -2    8.90    1.10
 -11   5   2    8.50    1.00
 -11   5   2   11.70    1.30
 -10   5   2    9.10    1.40
 -10   5   2    9.30    1.30
  -9   5   2    5.60    1.40
  -8   5   2    3.70    0.90
  -7   5   2    3.50    0.80
  -7   5   2    4.50    0.90
  -6   5   2    3.60    0.80
  -6   5   2    3.60    0.70
  -5   5   2  176.38    7.40
  -5   5   2  173.78    8.50
  -5   5   2  183.68    7.40
  -4   5   2  278.77   12.00
  -2   5   2  101.59    4.70
  -1   5   2   67.19    3.20
   0   5   2   21.80    1.20
  -4   5  -2 2250.77   85.09
  -5   5  -2   84.19    4.50
  -5   5  -2   83.49    4.30
  -6   5  -2  467.25   19.00
  -6   5  -2  461.35   18.80
  -7   5  -2  170.38    8.00
  -7   5  -2  169.18    7.80
  -8   5  -2   14.40    1.80
  -8   5  -2   16.00    1.70
  -9   5  -2    3.40    1.00
  -9   5  -2    2.10    0.80
 -10   5  -2   32.30    1.80
 -11   4   2    5.20    0.70
 -11   4   2    5.70    1.00
 -10   4   2    4.90    1.10
 -10   4   2    6.70    1.30
  -9   4   2    6.70    1.50
  -9   4   2    5.50    1.00
  -8   4   2   25.20    1.90
  -7   4   2   10.50    1.10
  -6   4   2  264.17   11.00
  -6   4   2  286.57   11.10
  -5   4   2  213.28    8.40
  -5   4   2  193.78    9.50
  -4   4   2   80.19    4.30
  -4   4   2   80.19    3.50
  -2   4   2   89.29    4.20
  -1   4   2 1659.33   62.59
   0   4   2  157.78    6.20
  -4   4  -2  823.62   31.50
  -4   4  -2  804.32   31.40
  -5   4  -2  133.79    6.40
  -5   4  -2  135.49    6.20
  -6   4  -2   16.80    2.00
  -6   4  -2   16.50    1.80
  -7   4  -2    7.30    1.40
  -7   4  -2    7.40    1.60
  -8   4  -2   10.60    1.60
  -8   4  -2   10.50    1.40
  -9   4  -2    0.70    0.90
 -10   4  -2    2.30    0.70
 -11   3   2   17.80    1.50
 -10   3   2    0.90    1.00
 -10   3   2    0.50    0.80
  -9   3   2    7.90    1.20
  -9   3   2   10.40    1.70
  -8   3   2   26.60    2.00
  -7   3   2   88.09    4.30
  -6   3   2    4.70    0.80
  -6   3   2    6.10    0.90
  -5   3   2  455.55   17.70
  -5   3   2  451.45   18.80
  -4   3   2   93.69    4.80
  -4   3   2   93.59    4.00
  -2   3   2  119.49    5.30
  -1   3   2  184.58    7.50
   0   3   2  263.97   10.20
  -4   3  -2  661.13   25.40
  -4   3  -2  646.84   25.50
  -5   3  -2    1.40    0.90
  -5   3  -2    0.60    0.80
  -6   3  -2   62.39    3.70
  -6   3  -2   61.49    3.60
  -7   3  -2    8.60    1.40
  -7   3  -2   10.40    1.70
  -8   3  -2    3.70    1.20
  -8   3  -2    4.80    1.10
  -9   3  -2    1.90    0.90
 -11   2   2    0.50    0.80
 -10   2   2    1.10    1.00
 -10   2   2    0.20    0.80
  -9   2   2   89.29    4.80
  -9   2   2   84.29    4.30
  -8   2   2   64.59    3.50
  -7   2   2    5.10    0.90
  -6   2   2   33.20    1.90
  -6   2   2   31.20    1.90
  -5   2   2   68.59    4.20
  -5   2   2   74.09    3.40
  -4   2   2   27.80    1.60
  -4   2   2   28.80    2.20
  -2   2   2  168.58    7.10
  -1   2   2  488.55   18.80
   0   2   2  578.64   22.00
  -4   2  -2  348.97   14.30
  -4   2  -2  360.96   14.20
  -5   2  -2    6.00    1.10
  -5   2  -2    5.30    1.20
  -6   2  -2    3.40    1.00
  -6   2  -2    2.80    1.20
  -7   2  -2   31.80    2.60
  -7   2  -2   31.50    2.40
  -8   2  -2    2.10    1.00
  -8   2  -2    3.70    1.20
  -9   2  -2    2.00    0.90
 -11   1   2    3.20    0.80
 -10   1   2    1.50    0.80
 -10   1   2    2.60    1.00
  -9   1   2    2.20    1.20
  -9   1   2    2.80    0.90
  -8   1   2    4.80    1.00
  -7   1   2    9.70    1.20
  -6   1   2   79.99    3.80
  -5   1   2  121.29    5.30
  -5   1   2  137.59    6.50
  -4   1   2    9.00    0.80
  -4   1   2   10.30    1.30
  -3   1   2   28.10    2.00
   1   1   2   93.09    3.80
   2   1   2    8.30    0.60
  -4   1  -2    3.80    0.80
  -4   1  -2    4.00    0.90
  -5   1  -2    3.70    1.10
  -5   1  -2    3.30    0.90
  -6   1  -2  116.49    5.60
  -6   1  -2  105.89    5.30
  -7   1  -2   18.70    2.00
  -7   1  -2   21.60    1.90
  -8   1  -2    0.40    1.10
  -9   1  -2    5.00    1.10
 -11   0   2    0.20    0.70
 -10   0   2    0.80    0.90
  -9   0   2    2.00    0.80
  -9   0   2    2.00    1.10
  -8   0   2   35.90    2.40
  -7   0   2  236.68    9.90
  -6   0   2    4.70    0.90
  -5   0   2  752.22   30.80
  -5   0   2  786.72   29.70
  -4   0   2  206.88    9.20
  -4   0   2  210.98    8.40
  -3   0   2   44.10    2.60
   1   0   2    2.90    0.40
   2   0   2  294.57   11.40
   3   0   2 1828.82   68.89
  -4   0  -2    2.60    0.80
  -4   0  -2    2.80    0.80
  -5   0  -2   11.40    1.40
  -5   0  -2   11.70    1.30
  -6   0  -2    4.50    1.10
  -6   0  -2    5.30    1.20
  -7   0  -2   31.20    2.50
  -7   0  -2   26.60    2.10
  -8   0  -2   22.30    2.10
  -9   0  -2   14.90    1.50
 -11  -1   2    4.10    0.80
 -10  -1   2    0.80    0.90
  -9  -1   2    4.60    1.30
  -9  -1   2    2.20    0.90
  -8  -1   2    3.00    0.90
  -7  -1   2   10.00    1.20
  -6  -1   2   79.89    3.80
  -5  -1   2  133.99    6.50
  -5  -1   2  127.59    5.50
  -4  -1   2    8.90    1.20
  -4  -1   2   10.30    0.90
  -3  -1   2   30.40    2.10
   1  -1   2   96.39    4.10
   2  -1   2    9.50    0.80
   3  -1   2   58.89    2.90
  -4  -1  -2    2.90    0.70
  -4  -1  -2    6.50    1.00
  -5  -1  -2    4.40    0.90
  -5  -1  -2    3.90    1.00
  -6  -1  -2  109.59    5.50
  -6  -1  -2  112.29    5.30
  -7  -1  -2   19.20    2.00
  -8  -1  -2    0.50    1.00
  -9  -1  -2    3.40    0.90
 -11  -2   2    1.30    0.70
 -10  -2   2    0.10    0.90
  -9  -2   2   84.39    4.40
  -9  -2   2   83.89    4.50
  -8  -2   2   61.69    3.50
  -7  -2   2    5.80    1.00
  -6  -2   2   29.40    1.90
  -5  -2   2   69.39    3.30
  -5  -2   2   70.09    4.10
  -4  -2   2   29.70    2.20
  -4  -2   2   28.10    1.60
   1  -2   2   37.90    2.00
   2  -2   2  130.79    5.60
   3  -2   2  109.69    4.90
  -4  -2  -2  367.06   14.70
  -5  -2  -2    5.60    1.00
  -6  -2  -2    3.90    1.10
  -7  -2  -2   38.10    2.80
  -8  -2  -2    4.00    1.10
  -9  -2  -2    0.90    0.80
 -11  -3   2   16.30    1.30
 -10  -3   2    0.30    0.80
  -9  -3   2    9.10    1.30
  -9  -3   2   10.50    1.50
  -8  -3   2   20.50    1.80
  -7  -3   2   81.39    4.10
  -6  -3   2    6.80    0.90
  -5  -3   2  474.45   18.60
  -5  -3   2  488.85   19.70
  -4  -3   2   95.69    4.90
   1  -3   2  247.18   10.00
   2  -3   2    3.30    0.70
   3  -3   2  137.69    6.10
  -4  -3  -2  633.04   24.60
  -5  -3  -2    3.00    1.00
  -6  -3  -2   67.79    3.80
  -7  -3  -2    9.10    1.50
  -8  -3  -2    4.70    1.10
 -10  -4   2    4.30    1.00
  -9  -4   2    4.50    1.20
  -9  -4   2    3.90    1.20
  -8  -4   2   21.40    1.90
  -7  -4   2   10.10    1.30
  -6  -4   2  271.67   11.10
  -5  -4   2  215.98    9.70
  -5  -4   2  209.28    8.60
  -4  -4   2   87.99    4.60
   1  -4   2  553.64   21.60
   2  -4   2   72.69    3.60
   3  -4   2  354.46   14.40
  -4  -4  -2  798.72   30.80
  -5  -4  -2  136.39    6.20
  -6  -4  -2   17.70    1.80
  -7  -4  -2    6.50    1.40
  -8  -4  -2   14.10    1.50
 -10  -5   2    8.90    1.20
  -9  -5   2    3.90    1.10
  -9  -5   2    5.30    1.20
  -8  -5   2    5.30    1.20
  -7  -5   2    5.50    1.00
  -6  -5   2    3.70    0.90
  -5  -5   2  185.18    8.70
  -4  -5   2  270.87   10.70
   3  -5  -2   76.99    4.00
  -3  -5   2   73.49    3.20
   2  -5  -2  105.69    4.90
   1  -5  -2   68.09    3.20
   1  -5   2  142.69    6.30
   2  -5   2  603.94   23.60
   3  -5   2   56.19    3.20
  -4  -5  -2 2249.07   84.89
  -5  -5  -2   82.49    4.20
  -6  -5  -2  436.16   17.60
  -7  -5  -2  145.89    6.80
  -9  -6   2   45.60    3.00
  -9  -6   2   58.19    3.20
  -8  -6   2  136.49    6.50
  -7  -6   2   29.00    2.10
  -6  -6   2   12.20    1.20
  -5  -6   2   46.00    3.20
  -4  -6   2   24.10    1.50
   4  -6  -2   27.30    2.30
   3  -6  -2  689.33   25.90
  -3  -6   2  644.84   24.90
   2  -6  -2   19.60    1.60
   1  -6  -2 1574.64   59.49
   1  -6   2   66.29    3.50
   2  -6   2  271.67   11.30
   3  -6   2    8.10    1.20
  -6  -6  -2  362.26   14.80
  -9  -7   2    2.90    1.00
  -9  -7   2    3.30    1.10
  -8  -7   2   12.50    1.60
  -7  -7   2   89.69    4.60
  -5  -7   2   96.49    5.30
   4  -7  -2  112.79    5.80
  -4  -7   2  105.69    4.70
  -3  -7   2   62.69    2.80
   3  -7  -2   59.59    3.60
   2  -7  -2   39.40    2.50
   1  -7  -2 1527.65   57.89
   0  -7  -2   78.09    3.40
   1  -7   2  113.99    5.40
   2  -7   2   46.60    2.90
   3  -7   2  184.28    8.40
  -9  -8   2    1.10    1.00
  -8  -8   2   32.00    2.40
  -7  -8   2    3.40    1.00
  -5  -8   2  621.64   24.00
  -5  -8   2  608.54   25.10
  -4  -8   2   33.70    1.90
   4  -8  -2   37.70    2.90
   3  -8  -2  156.38    7.10
  -3  -8   2  145.49    6.00
   2  -8  -2   73.29    3.80
   1  -8  -2  139.89    6.10
   0  -8  -2   20.50    1.30
   1  -8   2   11.80    1.40
   2  -8   2   90.99    4.70
   3  -8   2  154.28    7.30
  -9  -9   2   32.10    2.40
  -8  -9   2   10.20    1.50
  -5  -9   2   47.70    2.70
  -4  -9   2    1.70    0.60
   4  -9  -2    2.70    1.00
   3  -9  -2    6.40    1.20
  -3  -9   2    4.70    0.60
   2  -9  -2    5.10    1.00
   1  -9  -2  301.87   12.30
   0  -9  -2   87.09    3.90
   1  -9   2  462.75   18.80
   2  -9   2   56.39    3.50
   3  -9   2  202.78    9.30
  -8 -10   2   35.10    2.60
  -6 -10   2   43.70    2.70
  -5 -10   2   37.80    2.30
  -4 -10   2   15.70    1.20
  -3 -10   2  174.58    7.10
   3 -10  -2  180.18    8.20
   2 -10  -2    4.60    1.00
   1 -10  -2  238.38   10.00
   0 -10  -2    1.50    0.50
  -1 -10  -2  455.15   17.60
   1 -10   2  493.35   19.00
   2 -10   2   69.79    4.10
  -6 -11   2    0.70    0.70
  -5 -11   2   50.09    2.80
  -4 -11   2  198.88    8.20
   3 -11  -2    3.70    1.00
  -3 -11   2    3.40    0.60
   2 -11  -2  152.08    7.10
   1 -11  -2  201.48    8.70
   0 -11  -2   48.10    2.60
   1 -11   2   92.59    5.10
   2 -11   2    0.40    0.80
  -7 -12   2   61.69    3.60
  -6 -12   2    5.80    1.10
  -5 -12   2   98.39    4.70
  -4 -12   2   63.69    3.20
   3 -12  -2   60.89    3.90
  -3 -12   2   63.79    3.00
   2 -12  -2  207.78    9.30
   1 -12  -2 2712.43  102.59
   0 -12  -2  156.58    6.80
   1 -12   2    3.30    1.10
  -7 -13   2    3.90    1.10
  -6 -13   2   85.09    4.40
  -5 -13   2    8.30    1.10
  -4 -13   2   99.19    4.50
  -3 -13   2  224.38    9.00
   2 -13  -2  188.88    8.70
   1 -13  -2   54.59    3.20
  -1 -13   2   51.39    3.50
   0 -13  -2   28.60    2.00
  -7 -14   2  155.28    7.20
  -6 -14   2   80.19    4.20
  -5 -14   2    8.00    1.10
  -4 -14   2   76.29    3.70
  -3 -14   2   11.10    1.00
   2 -14  -2  352.16   15.00
   1 -14  -2  922.51   36.00
  -6 -15   2  325.17   13.50
  -5 -15   2  250.97   10.50
  -4 -15   2  145.79    6.40
  -3 -15   2   52.69    2.60
  -5 -16   2   16.00    1.50
  -4 -16   2   11.00    1.20
  -3  32   3    1.20    0.40
  -2  32   3    0.30    0.40
   0  32  -3   10.40    0.90
  -1  32  -3    3.10    0.60
  -3  31   3    4.10    0.70
  -2  31   3   10.90    1.00
   1  31  -3    2.30    0.60
  -1  31   3    3.00    0.60
   0  31  -3   12.70    1.10
  -1  31  -3    0.40    0.60
  -5  30   3    1.60    0.50
  -3  30   3    3.30    0.70
  -2  30   3    1.70    0.70
   1  30  -3    0.60    0.60
  -1  30   3    1.10    0.60
   0  30  -3    2.80    0.80
  -1  30  -3   10.70    1.10
  -1  30  -3    9.50    1.00
  -2  30  -3    2.10    0.60
  -3  30  -3    0.40    0.50
  -3  30  -3    0.00    0.50
  -5  29   3    2.40    0.60
  -4  29   3    4.60    0.80
  -3  29   3   17.30    1.40
  -2  29   3    7.80    1.00
  -1  29   3    2.20    0.70
   1  29  -3    0.30    0.70
   0  29   3    5.70    0.80
   0  29  -3    5.30    1.00
   0  29  -3    3.80    0.80
  -1  29  -3    8.70    1.10
  -1  29  -3    9.50    1.20
  -2  29  -3   40.80    2.30
  -3  29  -3   57.69    3.00
  -3  29  -3   66.89    3.00
  -6  28   3    1.10    0.50
  -6  28   3    0.80    0.50
  -5  28   3    0.80    0.60
  -5  28   3    0.10    0.60
  -4  28   3    0.20    0.70
  -4  28   3    0.60    0.70
  -3  28   3    1.40    0.70
  -3  28   3    1.20    0.70
   2  28  -3    5.50    0.90
  -2  28   3    8.30    1.10
   1  28  -3   11.20    1.30
  -1  28   3   15.00    1.30
   0  28  -3   60.89    3.20
   0  28  -3   54.19    3.00
   0  28   3   59.19    2.90
  -1  28  -3   15.50    1.40
  -1  28  -3   16.20    1.50
  -2  28  -3   20.70    1.60
  -3  28  -3    0.30    0.70
  -3  28  -3    0.10    0.70
  -4  28  -3    6.50    0.80
  -6  27   3    0.60    0.60
  -6  27   3    2.00    0.60
  -5  27   3    9.00    1.00
  -5  27   3    7.00    1.00
  -4  27   3    3.40    0.90
  -4  27   3    1.70    0.80
  -3  27   3    4.50    1.00
  -3  27   3    5.00    0.90
   2  27  -3    1.30    0.70
  -2  27   3    2.10    0.80
   1  27  -3   18.20    1.70
  -1  27   3   24.70    1.70
   0  27  -3    6.70    1.20
   0  27  -3    6.30    1.20
   0  27   3    7.60    1.00
   0  27  -3    6.80    1.10
  -1  27  -3    5.60    1.10
  -1  27  -3    7.60    1.10
  -1  27  -3    8.50    1.30
  -2  27  -3    4.60    1.00
  -3  27  -3   26.70    1.90
  -3  27  -3   27.00    1.90
  -4  27  -3   18.70    1.40
  -4  27  -3   17.40    1.40
  -6  26   3   11.40    1.10
  -6  26   3   10.90    1.20
  -5  26   3   17.90    1.50
  -5  26   3   19.80    1.60
  -4  26   3   20.00    1.60
  -4  26   3   19.20    1.60
  -3  26   3   16.50    1.50
   2  26  -3    2.80    0.90
  -2  26   3    4.00    1.00
  -2  26   3    3.50    0.80
   1  26  -3   26.40    2.10
  -1  26   3   33.50    2.10
   1  26  -3   30.00    2.00
   0  26   3   12.50    1.30
   0  26  -3    9.70    1.40
   0  26  -3   11.30    1.50
   0  26  -3    9.30    1.30
  -1  26  -3   87.19    4.40
  -1  26  -3   87.89    4.40
  -1  26  -3   81.49    4.30
  -2  26  -3   53.39    3.10
  -3  26  -3   27.40    2.00
  -4  26  -3   -0.10    0.70
  -4  26  -3    0.40    0.70
  -5  26  -3    0.80    0.50
  -5  26  -3    1.70    0.60
  -8  25   3    0.50    0.40
  -7  25   3    2.00    0.50
  -7  25   3    1.50    0.60
  -6  25   3    2.50    0.70
  -5  25   3   -0.20    0.80
  -5  25   3    0.30    0.70
  -4  25   3    1.40    0.90
  -4  25   3    1.80    0.90
  -3  25   3   55.09    3.10
  -2  25   3   35.80    2.20
  -2  25   3   40.50    2.40
  -1  25   3   94.89    4.60
   1  25  -3   90.09    4.50
   1  25  -3   98.49    4.80
   0  25  -3   59.69    3.60
   0  25   3   65.49    3.40
   0  25  -3   71.59    3.80
   0  25  -3   71.89    3.80
  -1  25  -3    4.40    1.10
  -1  25  -3    4.60    1.10
  -1  25  -3    3.60    1.10
  -2  25  -3    2.90    0.90
  -2  25  -3    2.70    1.00
  -3  25  -3   13.70    1.50
  -4  25  -3    0.30    0.70
  -4  25  -3    2.40    0.90
  -5  25  -3    5.10    0.80
  -5  25  -3    4.70    0.80
  -8  24   3    5.00    0.80
  -7  24   3   11.60    1.20
  -7  24   3    9.20    0.90
  -6  24   3    4.00    0.90
  -5  24   3   49.50    2.90
  -5  24   3   51.49    2.90
  -4  24   3   11.80    1.40
  -4  24   3    9.60    1.30
  -3  24   3   24.50    1.90
  -2  24   3  114.29    5.20
   2  24  -3  120.89    5.50
  -2  24   3  118.99    5.40
   1  24  -3   96.59    4.90
   1  24  -3  102.79    5.10
   0  24  -3   89.39    4.50
   0  24   3   82.49    4.10
   0  24  -3   78.79    4.30
   0  24  -3   89.29    4.50
  -1  24  -3   10.90    1.50
  -1  24  -3   10.70    1.50
  -1  24  -3   11.00    1.40
  -2  24  -3    4.50    1.10
  -2  24  -3    4.00    1.10
  -3  24  -3    9.90    1.40
  -4  24  -3    9.20    1.20
  -4  24  -3   12.00    1.30
  -4  24  -3    8.70    1.10
  -5  24  -3    6.10    0.90
  -5  24  -3    5.20    0.80
  -5  24  -3    7.80    1.00
  -8  23   3   -0.50    0.60
  -7  23   3    4.50    0.80
  -7  23   3    6.60    1.00
  -6  23   3    9.60    1.20
  -5  23   3   28.60    2.10
  -5  23   3   29.80    2.20
  -4  23   3    0.30    0.90
  -4  23   3   -0.10    0.80
  -3  23   3  137.99    6.30
  -2  23   3  112.39    5.10
   2  23  -3  106.99    5.30
  -2  23   3  107.29    5.20
   2  23  -3  109.59    5.20
  -1  23   3    5.20    1.10
   1  23  -3    3.40    1.00
   0  23  -3   19.10    1.80
   0  23   3   18.80    1.60
   0  23  -3   19.60    1.80
  -1  23  -3   26.70    2.20
  -1  23  -3   26.30    2.00
  -1  23  -3   22.00    2.00
  -2  23  -3    6.20    1.10
  -2  23  -3    3.90    1.10
  -3  23  -3   61.79    3.30
  -3  23  -3   61.69    3.40
  -3  23  -3   68.09    3.60
  -4  23  -3   34.20    2.30
  -4  23  -3   31.40    2.20
  -4  23  -3   35.60    2.30
  -5  23  -3    0.50    0.70
  -5  23  -3    1.60    0.80
  -5  23  -3    1.40    0.70
  -6  23  -3   13.80    1.10
  -6  23  -3   13.40    1.10
  -8  22   3    6.80    0.90
  -8  22   3   11.30    1.10
  -7  22   3    0.60    0.70
  -7  22   3    0.20    0.60
  -7  22   3    1.00    0.80
  -6  22   3    1.30    0.70
  -5  22   3    5.00    1.10
  -5  22   3    7.10    1.20
  -4  22   3   56.89    3.10
  -4  22   3   45.20    2.90
  -3  22   3    1.80    0.90
  -2  22   3    4.70    1.00
   2  22  -3    5.20    1.20
  -2  22   3    6.60    1.20
  -1  22   3   10.80    1.30
   1  22  -3    7.00    1.20
   0  22  -3  309.57   12.20
   0  22   3  274.77   11.80
   0  22  -3  292.87   12.20
  -1  22  -3   15.60    1.70
  -1  22  -3   12.30    1.50
  -1  22  -3   12.10    1.50
  -2  22  -3   60.99    3.60
  -2  22  -3   56.49    3.30
  -2  22  -3   63.89    3.60
  -3  22  -3    8.30    1.10
  -3  22  -3    8.10    1.40
  -3  22  -3    7.80    1.30
  -4  22  -3  102.79    5.00
  -4  22  -3  105.09    5.10
  -4  22  -3  104.69    5.10
  -5  22  -3   15.20    1.50
  -5  22  -3   15.10    1.40
  -5  22  -3   17.20    1.50
  -6  22  -3    5.90    0.80
  -6  22  -3    4.10    0.80
  -9  21   3    0.30    0.50
  -8  21   3   29.50    1.80
  -8  21   3   21.10    1.70
  -7  21   3    0.50    0.80
  -7  21   3    2.60    0.90
  -7  21   3    0.10    0.70
  -6  21   3    1.30    0.80
  -6  21   3    2.20    0.90
  -5  21   3    3.80    1.00
  -5  21   3    2.80    1.10
  -4  21   3  187.58    8.20
  -4  21   3  188.78    8.30
  -3  21   3   36.70    2.50
  -2  21   3   65.19    3.40
   2  21  -3   65.59    3.60
  -2  21   3   60.89    3.50
  -1  21   3  171.08    7.40
   1  21  -3  164.48    7.40
   0  21   3   10.50    1.20
   0  21  -3    9.10    1.40
   0  21  -3    7.40    1.30
   1  21   3    6.00    0.90
  -1  21  -3    8.20    1.40
  -2  21  -3   26.70    2.20
  -2  21  -3   26.20    2.00
  -2  21  -3   26.30    2.10
  -3  21  -3    8.70    1.20
  -3  21  -3   10.60    1.50
  -3  21  -3    9.80    1.50
  -3  21  -3    8.60    1.40
  -4  21  -3    8.50    1.50
  -4  21  -3    8.30    1.30
  -4  21  -3    8.70    1.40
  -5  21  -3   44.30    2.70
  -5  21  -3   51.79    2.90
  -5  21  -3   48.30    2.90
  -6  21  -3    8.70    1.00
  -6  21  -3   11.70    1.30
  -9  20   3    3.40    0.70
  -9  20   3    4.10    0.70
  -8  20   3   16.60    1.40
  -8  20   3   13.80    1.40
  -7  20   3   18.50    1.70
  -7  20   3   19.90    1.50
  -7  20   3   19.00    1.70
  -6  20   3   16.40    1.50
  -5  20   3    0.20    0.90
  -5  20   3    0.90    0.80
  -4  20   3    1.10    0.90
  -4  20   3    0.90    0.90
  -3  20   3   37.00    2.40
   2  20  -3  341.87   13.90
  -2  20   3  357.76   13.80
  -2  20   3  365.26   13.90
   1  20  -3   27.50    2.10
  -1  20   3   30.70    2.20
   0  20   3   72.39    3.70
   0  20  -3   75.69    4.00
   0  20  -3   77.29    4.00
  -1  20  -3   52.79    3.00
  -1  20  -3   56.59    3.20
  -2  20  -3  230.48    9.60
  -2  20  -3  214.48    9.30
  -2  20  -3  213.98    9.50
  -3  20  -3   81.39    4.40
  -3  20  -3   81.49    4.10
  -3  20  -3   82.39    4.40
  -3  20  -3   82.39    4.40
  -4  20  -3   15.40    1.60
  -4  20  -3   13.60    1.60
  -4  20  -3   13.70    1.70
  -5  20  -3   17.40    1.70
  -5  20  -3   19.50    1.80
  -5  20  -3   18.20    1.60
  -6  20  -3    9.00    1.10
  -6  20  -3   12.00    1.40
  -7  20  -3    0.60    0.60
  -9  19   3   26.60    1.60
  -9  19   3   25.50    1.80
  -8  19   3   10.60    1.20
  -8  19   3    9.70    1.30
  -7  19   3    2.80    1.00
  -7  19   3    2.10    0.80
  -6  19   3    1.20    0.90
  -6  19   3    2.40    0.90
  -5  19   3    3.00    1.00
  -4  19   3  148.19    6.80
  -4  19   3  151.88    6.80
  -3  19   3   78.79    4.00
  -2  19   3   21.60    1.70
   2  19  -3   22.70    1.90
   2  19  -3   21.00    1.70
  -2  19   3   22.80    1.90
  -1  19   3   21.00    1.50
   1  19  -3   20.40    1.70
  -1  19   3   23.20    1.70
   0  19  -3   12.00    1.40
   0  19  -3   14.70    1.50
  -1  19  -3  129.99    5.80
  -1  19  -3  126.49    5.60
   1  19   3  109.49    5.20
  -1  19  -3  117.89    5.60
  -2  19  -3   27.70    2.20
  -2  19  -3   23.60    1.90
  -2  19  -3   26.90    2.20
  -3  19  -3   40.40    2.80
  -3  19  -3   36.90    2.40
  -3  19  -3   35.30    2.70
  -3  19  -3   39.30    2.80
  -4  19  -3   29.60    2.20
  -4  19  -3   29.60    2.30
  -4  19  -3   27.90    2.40
  -4  19  -3   31.00    2.30
  -5  19  -3    1.40    0.90
  -5  19  -3    1.70    0.90
  -5  19  -3    3.20    1.00
  -5  19  -3    1.40    1.10
  -6  19  -3   18.00    1.50
  -6  19  -3   18.20    1.50
  -6  19  -3   18.70    1.70
  -7  19  -3    4.80    0.90
 -10  18   3   -0.50    0.50
  -9  18   3   17.00    1.30
  -9  18   3   17.60    1.60
  -8  18   3    2.60    1.00
  -8  18   3    1.60    0.80
  -7  18   3   18.00    1.70
  -7  18   3   19.00    1.50
  -6  18   3    6.70    1.10
  -6  18   3   10.20    1.30
  -5  18   3   88.29    4.40
  -4  18   3   84.59    4.30
  -4  18   3   88.39    4.40
  -3  18   3   77.19    3.90
  -2  18   3   65.09    3.30
   2  18  -3   65.29    3.50
  -2  18   3   65.29    3.40
   2  18  -3   60.19    3.20
  -1  18   3  122.59    5.40
  -1  18   3  122.79    5.60
   1  18  -3  123.69    5.60
   0  18   3   23.10    1.70
   0  18  -3   25.80    1.90
   0  18  -3   26.20    1.90
  -1  18  -3    0.20    0.70
  -1  18  -3    0.10    0.90
  -1  18  -3    0.90    0.90
  -2  18  -3    2.60    1.00
  -2  18  -3    1.90    0.90
  -2  18  -3    2.30    1.00
  -3  18  -3    7.30    1.10
  -3  18  -3    5.90    1.20
  -3  18  -3    5.20    1.30
  -3  18  -3    6.80    1.40
  -3  18  -3    8.70    1.40
  -4  18  -3   42.00    2.70
  -4  18  -3   35.80    2.70
  -4  18  -3   41.60    2.90
  -4  18  -3   39.90    2.70
  -5  18  -3   12.90    1.50
  -5  18  -3   11.00    1.60
  -5  18  -3    9.30    1.30
  -5  18  -3   11.20    1.50
  -6  18  -3   65.79    3.60
  -6  18  -3   65.29    3.40
  -6  18  -3   67.99    3.80
  -7  18  -3    3.90    0.80
  -7  18  -3    3.80    0.90
 -10  17   3    0.50    0.60
  -9  17   3    0.40    0.80
  -9  17   3    0.40    0.70
  -9  17   3    0.10    0.60
  -8  17   3    2.40    0.80
  -8  17   3    3.40    0.90
  -7  17   3    2.50    0.80
  -7  17   3    1.00    0.80
  -7  17   3    2.10    1.00
  -6  17   3    1.40    0.90
  -6  17   3    2.00    0.90
  -5  17   3   55.79    3.10
  -4  17   3   84.39    4.20
  -3  17   3    9.50    1.20
   3  17  -3    5.90    1.10
   2  17  -3  268.77   10.90
   2  17  -3  258.27   10.60
  -2  17   3  258.37   10.70
  -1  17   3   28.20    1.80
  -1  17   3   27.70    1.90
   1  17  -3   28.10    1.90
   0  17  -3  229.68    9.40
   0  17  -3  220.08    9.40
   0  17   3  217.98    9.10
  -1  17  -3   25.80    1.90
  -1  17  -3   28.50    2.10
  -1  17  -3   25.30    2.00
  -2  17  -3  128.19    6.10
  -2  17  -3  133.19    5.90
  -2  17  -3  128.79    6.20
  -3  17  -3   40.10    2.80
  -3  17  -3   41.70    2.50
  -3  17  -3   49.20    3.00
  -3  17  -3   41.10    2.80
  -3  17  -3   42.50    3.00
  -4  17  -3    4.40    1.30
  -4  17  -3    6.50    1.30
  -4  17  -3    3.60    1.20
  -4  17  -3    6.60    1.30
  -5  17  -3    2.40    1.00
  -5  17  -3    2.90    1.10
  -5  17  -3    1.60    1.00
  -5  17  -3    2.50    1.20
  -6  17  -3    7.00    1.40
  -6  17  -3    5.70    1.10
  -6  17  -3    6.30    1.30
  -7  17  -3    9.70    1.10
 -10  16   3    0.90    0.60
 -10  16   3   -0.20    0.60
  -9  16   3   35.10    2.10
  -9  16   3   29.50    2.10
  -9  16   3   37.20    2.40
  -8  16   3    1.30    0.80
  -8  16   3    0.80    0.80
  -7  16   3    5.90    1.20
  -7  16   3    6.30    1.00
  -7  16   3    6.30    1.20
  -6  16   3   60.59    3.50
  -6  16   3   62.39    3.30
  -4  16   3   11.20    1.30
  -3  16   3   83.79    4.10
  -2  16   3   18.80    1.50
   2  16  -3   19.60    1.60
   2  16  -3   19.40    1.50
  -1  16   3   34.20    2.00
   1  16  -3   34.70    2.20
   0  16  -3    4.20    0.90
   0  16  -3    4.40    0.90
   0  16   3    4.10    0.80
   0  16  -3    3.00    0.90
  -1  16  -3   29.60    2.00
  -1  16  -3   26.70    2.00
  -1  16  -3   30.30    2.10
  -2  16  -3   17.60    1.70
  -2  16  -3   18.40    1.50
  -2  16  -3   18.00    1.70
  -2  16  -3   19.00    1.80
  -2  16  -3   17.60    1.70
  -3  16  -3   31.60    2.30
  -3  16  -3   27.10    1.90
  -3  16  -3   29.00    2.30
  -3  16  -3   28.80    2.20
  -3  16  -3   29.60    2.40
  -4  16  -3   12.50    1.60
  -4  16  -3   12.80    1.70
  -4  16  -3   13.70    1.60
  -4  16  -3   11.80    1.70
  -5  16  -3   20.40    2.10
  -5  16  -3   20.20    1.90
  -5  16  -3   22.90    2.20
  -5  16  -3   20.20    1.80
  -6  16  -3   -0.60    1.00
  -6  16  -3    1.20    0.80
  -6  16  -3   -0.10    1.00
  -7  16  -3    1.30    0.80
  -8  16  -3    2.80    0.70
 -10  15   3    3.00    0.70
  -9  15   3   21.30    1.60
  -9  15   3   17.70    1.70
  -9  15   3   22.90    2.00
  -8  15   3   70.79    3.70
  -8  15   3   66.09    3.70
  -7  15   3   20.10    1.60
  -7  15   3   19.40    1.80
  -6  15   3   74.59    4.00
  -6  15   3   88.49    4.30
  -4  15   3    0.10    0.70
  -3  15   3   13.00    1.30
   2  15  -3  300.57   12.00
  -2  15   3  301.87   12.10
   2  15  -3  298.67   12.20
  -1  15   3  253.77   10.60
   1  15  -3  279.57   10.80
   0  15  -3   55.99    3.00
   0  15  -3   61.39    3.10
   0  15  -3   54.09    3.00
  -1  15  -3   63.99    3.30
  -1  15  -3   68.09    3.60
  -2  15  -3    3.00    0.80
  -2  15  -3    2.60    0.90
  -2  15  -3    3.20    1.00
  -2  15  -3    3.30    1.00
  -2  15  -3    2.50    1.00
  -3  15  -3   11.00    1.40
  -3  15  -3   10.80    1.50
  -3  15  -3    9.20    1.10
  -3  15  -3   13.10    1.60
  -3  15  -3   11.70    1.50
  -4  15  -3   15.90    1.80
  -4  15  -3   19.00    1.80
  -4  15  -3   17.70    1.90
  -4  15  -3   16.90    1.70
  -5  15  -3   29.30    2.40
  -5  15  -3   25.90    2.10
  -5  15  -3   24.20    2.30
  -5  15  -3   23.20    1.90
  -6  15  -3   30.80    2.40
  -6  15  -3   30.50    2.10
  -7  15  -3    1.70    0.90
  -8  15  -3   10.20    1.10
  -8  15  -3   13.20    1.20
 -10  14   3    0.90    0.70
  -9  14   3   21.70    1.60
  -9  14   3   20.30    1.80
  -8  14   3   73.69    3.80
  -8  14   3   66.79    3.80
  -7  14   3    2.00    1.00
  -7  14   3    2.80    0.80
  -6  14   3   35.20    2.40
  -4  14   3   15.80    1.40
  -3  14   3    1.70    0.70
   2  14  -3  383.96   14.50
   2  14  -3  359.86   14.30
  -2  14   3  366.96   15.60
  -2  14   3  347.07   14.30
  -1  14   3  291.07   11.80
   1  14  -3  308.17   12.00
   1  14  -3  297.67   12.00
   0  14  -3    4.70    0.90
   0  14  -3    6.30    1.00
   0  14  -3    4.50    0.90
  -1  14  -3    2.50    0.70
  -1  14  -3    2.40    0.80
  -1  14  -3    2.90    0.90
  -2  14  -3    1.80    0.70
  -2  14  -3    2.00    0.90
  -2  14  -3    2.90    1.00
  -2  14  -3    1.60    0.90
  -2  14  -3    1.40    1.00
  -3  14  -3    4.00    1.20
  -3  14  -3    2.20    1.10
  -3  14  -3    2.70    1.00
  -3  14  -3    3.70    1.00
  -4  14  -3   39.20    2.90
  -4  14  -3   39.90    2.70
  -4  14  -3   40.30    2.90
  -4  14  -3   44.70    2.80
  -5  14  -3   36.30    2.70
  -5  14  -3   34.90    2.40
  -5  14  -3   34.90    2.40
  -6  14  -3    6.00    1.30
  -6  14  -3    6.00    1.00
  -7  14  -3   22.00    1.90
  -7  14  -3   20.70    1.90
  -8  14  -3    8.00    1.00
  -8  14  -3    5.60    0.90
 -10  13   3    4.90    1.00
  -9  13   3    9.50    1.10
  -9  13   3    9.40    1.40
  -8  13   3    0.50    0.80
  -7  13   3   78.39    4.00
  -7  13   3   74.39    3.70
  -6  13   3  106.79    5.20
  -5  13   3   84.79    4.20
  -4  13   3   36.20    2.30
  -3  13   3   79.89    3.90
  -2  13   3   13.20    1.20
   2  13  -3   13.70    1.20
   2  13  -3   13.30    1.10
   1  13  -3  573.24   22.30
   1  13  -3  576.84   22.30
   0  13  -3   30.70    1.90
   0  13  -3   35.00    2.10
   0  13  -3   29.80    2.00
  -1  13  -3   25.20    1.70
  -1  13  -3   27.40    1.90
  -1  13  -3   28.00    1.90
  -2  13  -3   57.39    3.20
  -2  13  -3   60.79    3.00
  -2  13  -3   60.19    3.30
  -2  13  -3   56.59    3.20
  -2  13  -3   58.69    3.30
  -3  13  -3   46.60    3.00
  -3  13  -3   46.70    2.80
  -3  13  -3   43.10    3.00
  -3  13  -3   43.10    2.80
  -4  13  -3   -0.20    1.10
  -4  13  -3    0.80    0.90
  -4  13  -3    1.00    1.00
  -4  13  -3   -0.30    0.90
  -5  13  -3    5.00    1.30
  -5  13  -3    3.70    1.00
  -5  13  -3    3.90    1.00
  -6  13  -3   -0.80    1.20
  -6  13  -3    1.70    1.20
  -7  13  -3    8.40    1.40
  -7  13  -3    9.20    1.40
  -8  13  -3   13.70    1.40
  -8  13  -3   13.30    1.30
 -11  12   3   12.10    1.00
 -11  12   3   11.60    1.00
 -10  12   3    0.20    0.80
 -10  12   3    1.30    0.80
  -9  12   3   11.00    1.10
  -9  12   3    9.00    1.40
  -8  12   3    4.00    1.00
  -7  12   3   28.20    2.10
  -6  12   3    2.40    1.00
  -6  12   3    3.00    0.80
  -5  12   3   69.89    3.60
  -3  12   3   29.50    2.60
  -3  12   3   29.80    1.90
   2  12  -3  345.67   14.00
  -2  12   3  357.96   15.00
  -2  12   3  362.76   14.00
   1  12  -3   69.79    3.40
   1  12  -3   75.49    3.50
  -1  12   3   70.69    3.90
   0  12  -3   67.19    3.20
   0  12  -3   61.99    3.20
   0  12  -3   66.39    3.30
  -1  12  -3    2.40    0.60
  -1  12  -3    1.80    0.80
  -1  12  -3    1.80    0.80
  -2  12  -3   29.20    2.00
  -2  12  -3   30.00    2.10
  -2  12  -3   28.40    1.80
  -2  12  -3   27.30    2.00
  -2  12  -3   29.70    2.10
  -3  12  -3    4.50    1.10
  -3  12  -3    3.90    1.10
  -3  12  -3    4.70    1.00
  -3  12  -3    3.60    1.00
  -4  12  -3   19.00    1.90
  -4  12  -3   19.80    1.80
  -4  12  -3   17.30    1.70
  -5  12  -3   10.00    1.30
  -5  12  -3   11.10    1.60
  -5  12  -3   10.80    1.30
  -6  12  -3   11.20    1.70
  -6  12  -3   14.30    1.80
  -7  12  -3    2.30    1.10
  -7  12  -3    2.70    1.10
  -8  12  -3    9.10    1.30
  -8  12  -3   11.20    1.30
 -11  11   3    0.50    0.60
 -11  11   3    0.40    0.60
 -10  11   3    2.50    0.90
 -10  11   3    1.50    0.90
  -9  11   3    3.40    1.20
  -9  11   3    4.50    0.90
  -8  11   3   27.00    2.00
  -7  11   3  169.18    7.50
  -6  11   3    2.10    1.00
  -6  11   3    4.10    0.80
  -5  11   3   23.00    1.80
  -3  11   3  375.06   14.80
  -3  11   3  376.06   16.00
   2  11  -3   29.80    1.80
  -2  11   3   28.20    2.30
   1  11  -3   14.40    1.20
  -1  11   3   14.50    1.40
   0  11  -3  496.95   19.60
   0  11  -3  513.45   19.70
  -1  11  -3  233.48    9.40
  -1  11  -3  219.98    9.10
  -1  11  -3  226.58    9.40
  -2  11  -3   31.00    2.10
  -2  11  -3   31.30    2.20
  -2  11  -3   33.40    1.90
  -2  11  -3   33.20    2.10
  -2  11  -3   34.30    2.30
  -3  11  -3   17.30    1.70
  -3  11  -3   15.30    1.50
  -3  11  -3   15.40    1.60
  -3  11  -3   15.00    1.50
  -4  11  -3   15.40    1.80
  -4  11  -3   14.40    1.50
  -4  11  -3   15.30    1.50
  -5  11  -3    6.30    1.40
  -5  11  -3    7.00    1.10
  -5  11  -3    8.00    1.50
  -5  11  -3    7.80    1.20
  -6  11  -3   23.80    2.30
  -6  11  -3   22.60    2.30
  -7  11  -3    1.40    1.10
  -7  11  -3    1.10    1.10
  -8  11  -3   75.79    3.80
  -8  11  -3   66.89    3.60
 -11  10   3    4.40    0.70
 -11  10   3    3.40    0.80
 -10  10   3    6.60    1.20
 -10  10   3    7.40    1.30
  -9  10   3    8.80    1.20
  -9  10   3   11.50    1.60
  -8  10   3   34.30    2.30
  -7  10   3  138.79    6.10
  -7  10   3  123.49    5.80
  -6  10   3  123.59    5.80
  -6  10   3  127.79    5.60
  -5  10   3   31.90    2.10
  -3  10   3  175.48    8.40
  -3  10   3  184.08    7.60
  -2  10   3    3.90    1.00
  -1  10   3  101.79    4.90
   0  10  -3  132.09    5.70
  -1  10  -3   23.20    1.60
  -1  10  -3   24.50    1.70
  -1  10  -3   22.30    1.40
  -1  10  -3   24.00    1.60
  -1  10  -3   20.30    1.60
  -2  10  -3   20.30    1.60
  -2  10  -3   19.60    1.70
  -2  10  -3   19.60    1.50
  -2  10  -3   18.70    1.60
  -3  10  -3  137.79    6.40
  -3  10  -3  135.19    6.20
  -3  10  -3  142.99    6.20
  -4  10  -3   11.80    1.60
  -4  10  -3   10.40    1.30
  -4  10  -3    9.60    1.20
  -5  10  -3   98.99    5.40
  -5  10  -3   98.89    4.90
  -5  10  -3  109.49    5.00
  -5  10  -3  107.59    5.50
  -6  10  -3  575.94   23.10
  -6  10  -3  563.64   23.00
  -7  10  -3   12.00    1.60
  -8  10  -3   73.89    3.80
 -11   9   3    1.00    0.70
 -11   9   3    3.20    0.80
 -10   9   3   25.40    2.10
 -10   9   3   24.50    2.10
  -9   9   3  131.09    5.80
  -8   9   3    1.90    0.90
  -7   9   3   57.89    3.00
  -7   9   3   53.99    3.10
  -6   9   3   29.60    2.10
  -6   9   3   29.90    1.90
  -5   9   3  162.38    7.00
  -3   9   3   65.09    3.80
  -3   9   3   61.79    3.10
  -2   9   3 1320.47   50.69
  -1   9   3   15.20    1.40
  -1   9  -3   84.09    3.90
  -1   9  -3   82.29    3.80
  -1   9  -3   81.09    3.90
  -2   9  -3  103.89    4.90
  -2   9  -3  114.19    5.20
  -2   9  -3  111.09    5.00
  -2   9  -3  109.89    5.10
  -3   9  -3    8.20    1.10
  -3   9  -3    9.90    1.40
  -3   9  -3    7.80    1.10
  -4   9  -3   43.40    2.90
  -4   9  -3   43.90    2.60
  -4   9  -3   43.60    2.90
  -4   9  -3   41.90    2.60
  -5   9  -3   45.20    3.10
  -5   9  -3   42.80    2.60
  -5   9  -3   40.80    2.50
  -5   9  -3   42.50    3.00
  -6   9  -3  431.76   17.80
  -7   9  -3   13.80    1.70
  -8   9  -3  101.19    4.90
  -9   9  -3    3.60    0.70
 -11   8   3   18.10    1.40
  -8   8   3    4.20    1.00
  -8   8   3    4.50    0.90
  -7   8   3    3.30    0.90
  -7   8   3    2.60    0.90
  -6   8   3   55.39    3.00
  -6   8   3   48.30    2.70
  -5   8   3  184.78    7.80
  -4   8   3   46.90    3.30
  -3   8   3  450.45   18.40
  -2   8   3   61.19    3.40
  -1   8   3  604.04   23.50
   0   8   3    3.70    0.50
  -1   8  -3   14.90    1.20
  -1   8  -3   14.50    1.20
  -2   8  -3    8.00    1.00
  -2   8  -3    9.60    1.10
  -3   8  -3  158.18    7.20
  -3   8  -3  165.78    6.90
  -3   8  -3  152.48    7.10
  -3   8  -3  161.58    6.90
  -4   8  -3   10.70    1.50
  -4   8  -3   11.50    1.30
  -4   8  -3   11.50    1.50
  -4   8  -3   12.90    1.30
  -5   8  -3   18.70    2.00
  -6   8  -3  461.25   18.90
  -7   8  -3    6.30    1.30
  -8   8  -3  103.19    5.20
  -8   8  -3  109.29    5.10
  -9   8  -3    1.80    0.70
 -11   7   3   -0.20    0.70
  -8   7   3   17.00    1.50
  -8   7   3   15.40    1.50
  -7   7   3   29.00    2.00
  -7   7   3   29.20    2.00
  -6   7   3   10.10    1.20
  -6   7   3   10.30    1.10
  -5   7   3   35.90    2.20
  -5   7   3   34.50    2.00
  -4   7   3    2.70    0.70
  -4   7   3    2.80    1.00
  -3   7   3  461.45   18.70
  -2   7   3  113.99    5.40
  -1   7   3  525.25   20.50
   0   7   3   11.40    0.80
  -2   7  -3  107.59    4.80
  -2   7  -3  101.59    4.60
  -2   7  -3  100.29    4.60
  -3   7  -3  259.57   11.40
  -3   7  -3  277.57   11.10
  -3   7  -3  267.17   11.30
  -3   7  -3  281.07   11.10
  -4   7  -3  104.19    4.80
  -4   7  -3  104.09    4.90
  -4   7  -3  104.19    5.20
  -5   7  -3   77.39    4.30
  -6   7  -3  412.96   17.10
  -7   7  -3   42.90    3.10
  -7   7  -3   46.80    3.00
  -8   7  -3   18.60    1.80
  -8   7  -3   18.80    1.70
  -9   7  -3   13.60    1.20
 -11   6   3   33.60    2.10
 -11   6   3   31.70    2.00
  -9   6   3    3.10    0.80
  -8   6   3  129.79    5.90
  -8   6   3  128.69    5.90
  -7   6   3    4.50    1.00
  -7   6   3    2.30    0.80
  -6   6   3   44.20    2.50
  -6   6   3   44.90    2.60
  -5   6   3  107.29    4.80
  -5   6   3  106.29    4.80
  -4   6   3    4.80    1.10
  -3   6   3   89.19    4.60
  -2   6   3   99.49    4.80
  -1   6   3  100.59    4.60
   0   6   3   32.00    1.60
  -2   6  -3   19.60    1.60
  -2   6  -3   20.60    1.40
  -2   6  -3   19.40    1.50
  -2   6  -3   19.60    1.50
  -3   6  -3    4.30    1.00
  -3   6  -3    3.90    0.90
  -3   6  -3    3.80    0.80
  -4   6  -3   50.89    2.70
  -4   6  -3   52.09    2.80
  -4   6  -3   45.20    3.00
  -5   6  -3   25.50    2.30
  -5   6  -3   25.30    2.20
  -6   6  -3  144.79    6.90
  -6   6  -3  134.29    6.70
  -7   6  -3   28.40    2.50
  -7   6  -3   32.80    2.50
  -8   6  -3    9.30    1.40
  -8   6  -3    5.90    1.10
  -9   6  -3    6.30    1.00
 -11   5   3   -0.10    0.80
 -11   5   3    1.00    0.80
 -10   5   3   -0.40    1.00
  -9   5   3   11.20    1.30
  -8   5   3   18.90    1.70
  -8   5   3   17.00    1.50
  -7   5   3   12.40    1.30
  -7   5   3   11.60    1.30
  -6   5   3    1.50    0.70
  -6   5   3    0.70    0.60
  -5   5   3    2.70    0.70
  -4   5   3  281.37   12.20
  -3   5   3  180.28    8.10
  -2   5   3   71.69    3.70
  -1   5   3  662.33   25.50
   0   5   3  422.56   16.20
  -2   5  -3  385.06   15.20
  -2   5  -3  386.46   15.30
  -3   5  -3   86.69    4.00
  -3   5  -3   86.49    4.00
  -3   5  -3   83.79    4.20
  -4   5  -3   11.90    1.60
  -4   5  -3   17.00    1.40
  -4   5  -3   14.20    1.50
  -5   5  -3  136.59    6.60
  -5   5  -3  132.59    6.40
  -6   5  -3    0.10    1.10
  -6   5  -3    0.30    1.30
  -7   5  -3    7.80    1.40
  -7   5  -3    8.70    1.50
  -8   5  -3    1.20    0.80
  -8   5  -3   -0.30    1.00
  -9   5  -3    2.90    0.80
 -11   4   3   61.79    3.10
 -11   4   3   53.59    2.90
 -10   4   3   29.40    2.30
  -9   4   3   23.60    1.90
  -8   4   3    6.90    1.00
  -8   4   3    4.80    1.00
  -7   4   3    3.70    0.90
  -7   4   3    2.10    0.80
  -6   4   3  123.29    5.50
  -6   4   3  119.99    5.50
  -5   4   3    7.60    0.90
  -4   4   3    6.20    1.20
  -3   4   3   79.39    4.20
  -2   4   3  277.07   11.40
  -1   4   3  247.38   10.00
   0   4   3   19.80    1.20
  -2   4  -3   59.19    3.00
  -3   4  -3  166.88    7.20
  -3   4  -3  163.78    6.80
  -3   4  -3  162.28    6.90
  -3   4  -3  156.08    7.00
  -4   4  -3   24.40    2.10
  -4   4  -3   27.70    1.80
  -4   4  -3   24.90    2.00
  -5   4  -3  274.57   11.90
  -5   4  -3  277.17   11.70
  -6   4  -3  112.89    5.90
  -6   4  -3  115.39    5.70
  -7   4  -3   -0.20    0.90
  -7   4  -3    0.70    1.20
  -8   4  -3    0.10    0.90
  -8   4  -3    0.10    0.70
  -9   4  -3    2.20    0.80
 -11   3   3    8.80    1.10
 -11   3   3   13.70    1.40
 -10   3   3    1.00    0.70
 -10   3   3    3.10    1.20
  -9   3   3   38.60    2.50
  -8   3   3   35.30    2.40
  -7   3   3   30.10    2.10
  -7   3   3   36.10    2.20
  -6   3   3   32.90    2.10
  -6   3   3   32.60    2.10
  -5   3   3  636.84   24.60
  -3   3   3  112.29    5.50
  -2   3   3    4.10    0.90
  -1   3   3   53.49    2.70
   0   3   3   93.59    4.00
  -3   3  -3    5.50    1.00
  -3   3  -3    4.10    1.00
  -3   3  -3    5.90    0.90
  -3   3  -3    4.80    0.70
  -4   3  -3    0.90    1.00
  -4   3  -3    2.10    0.70
  -4   3  -3    2.90    0.90
  -5   3  -3   42.00    3.00
  -5   3  -3   40.80    2.80
  -6   3  -3  184.98    8.60
  -6   3  -3  182.18    8.30
  -7   3  -3   13.40    1.80
  -7   3  -3   13.80    1.60
  -8   3  -3   12.20    1.60
  -9   3  -3   15.30    1.40
 -11   2   3    9.70    1.20
 -10   2   3   11.30    1.20
 -10   2   3   13.40    1.60
  -9   2   3    1.80    0.90
  -8   2   3   25.80    2.00
  -7   2   3  171.08    7.20
  -7   2   3  158.88    7.10
  -6   2   3   16.00    1.30
  -5   2   3    2.20    0.70
  -3   2   3   65.99    3.70
  -2   2   3  101.69    4.80
  -1   2   3  220.28    9.00
   0   2   3   70.89    3.20
   1   2   3    6.90    0.40
   1   2   3    5.80    0.40
  -3   2  -3    6.20    1.00
  -3   2  -3    7.30    0.90
  -3   2  -3    7.80    1.10
  -4   2  -3  151.08    6.90
  -4   2  -3  149.19    6.80
  -5   2  -3    4.50    1.10
  -5   2  -3    5.10    1.30
  -6   2  -3   10.40    1.70
  -6   2  -3    9.30    1.50
  -7   2  -3    5.10    1.40
  -7   2  -3    4.30    1.10
  -8   2  -3   12.80    1.60
  -9   2  -3   30.60    1.90
 -11   1   3   11.70    1.30
 -10   1   3   33.80    2.30
 -10   1   3   39.80    2.60
  -9   1   3   19.80    1.80
  -8   1   3    4.20    1.10
  -7   1   3    7.60    1.00
  -7   1   3    6.70    1.10
  -6   1   3   13.50    1.30
  -5   1   3   15.40    1.30
  -5   1   3   17.60    2.00
  -3   1   3  415.46   16.90
  -2   1   3   19.90    1.60
   1   1   3   76.79    3.30
  -3   1  -3    1.20    0.70
  -3   1  -3    0.60    0.60
  -3   1  -3    1.20    0.80
  -4   1  -3   25.90    2.10
  -4   1  -3   24.40    1.90
  -5   1  -3    3.10    1.10
  -5   1  -3    1.60    0.90
  -6   1  -3   82.29    4.50
  -6   1  -3   70.49    4.10
  -7   1  -3    3.00    0.90
  -7   1  -3    0.60    1.10
  -8   1  -3    8.70    1.30
  -9   1  -3    1.00    0.70
 -11   0   3   -0.30    0.80
 -10   0   3   -0.70    0.70
 -10   0   3   -0.70    1.00
  -9   0   3   -0.40    0.80
  -8   0   3    6.80    1.20
  -7   0   3    3.40    0.80
  -7   0   3    3.30    0.90
  -6   0   3    0.10    0.60
  -5   0   3    1.80    0.60
  -5   0   3    2.40    1.00
  -3   0   3    2.30    0.90
   1   0   3    4.70    0.60
   2   0   3    0.10    0.20
  -3   0  -3    7.30    0.90
  -3   0  -3    7.70    1.00
  -3   0  -3    6.70    1.10
  -4   0  -3   21.00    1.80
  -4   0  -3   18.70    1.60
  -5   0  -3    7.00    1.30
  -5   0  -3    6.50    1.20
  -6   0  -3    0.60    1.20
  -6   0  -3    1.50    1.00
  -7   0  -3    0.10    1.00
  -8   0  -3    0.50    0.90
  -9   0  -3    2.60    0.70
 -11  -1   3   12.60    1.20
 -10  -1   3   34.90    2.50
 -10  -1   3   37.70    2.40
  -9  -1   3   25.00    2.00
  -8  -1   3    5.40    1.20
  -7  -1   3    6.80    1.10
  -6  -1   3   12.90    1.30
  -5  -1   3   18.00    2.00
  -5  -1   3   15.80    1.30
  -4  -1   3  716.13   28.50
   1  -1   3   76.09    3.50
   2  -1   3  112.69    4.80
  -3  -1  -3    0.60    0.70
  -3  -1  -3    0.70    0.70
  -4  -1  -3   25.90    2.00
  -4  -1  -3   26.20    1.90
  -5  -1  -3    4.00    1.20
  -5  -1  -3    3.70    0.90
  -6  -1  -3   75.19    4.30
  -7  -1  -3    2.50    1.10
  -8  -1  -3   11.10    1.40
 -11  -2   3   11.00    1.20
 -10  -2   3   15.20    1.60
 -10  -2   3   13.00    1.40
  -9  -2   3    1.70    1.00
  -8  -2   3   28.70    2.20
  -7  -2   3  163.98    7.20
  -6  -2   3   17.50    1.50
  -5  -2   3    2.50    1.10
  -4  -2   3   10.10    1.40
   1  -2   3   12.10    1.10
   2  -2   3   35.00    2.00
  -3  -2  -3    6.10    1.00
  -3  -2  -3    5.90    0.90
  -4  -2  -3  143.29    6.50
  -5  -2  -3    5.80    1.20
  -6  -2  -3   10.00    1.60
  -7  -2  -3    3.00    1.10
  -8  -2  -3   13.70    1.50
 -11  -3   3   10.60    1.10
 -10  -3   3    1.70    1.00
 -10  -3   3    1.70    0.90
  -9  -3   3   34.60    2.50
  -8  -3   3   35.50    2.50
  -7  -3   3   32.00    2.20
  -6  -3   3   27.60    1.90
  -4  -3   3  116.69    5.10
  -4  -3   3  125.09    6.20
  -3  -3   3  105.89    4.50
   1  -3   3  155.18    6.80
   2  -3   3   22.60    1.60
  -3  -3  -3    6.10    1.00
  -3  -3  -3    5.40    0.80
  -4  -3  -3    2.00    0.90
  -5  -3  -3   40.80    2.80
  -6  -3  -3  175.08    8.00
  -7  -3  -3   12.60    1.60
  -8  -3  -3   13.70    1.40
 -11  -4   3   44.60    2.40
 -10  -4   3   27.00    2.00
 -10  -4   3   27.40    2.00
  -9  -4   3   23.30    2.00
  -8  -4   3    8.10    1.30
  -7  -4   3    3.70    1.00
  -4  -4   3    7.20    0.80
  -3  -4   3   80.79    3.50
   1  -4   3  250.97   10.50
   2  -4   3   60.09    3.20
  -3  -4  -3  153.98    6.90
  -3  -4  -3  165.78    6.80
  -4  -4  -3   25.40    1.90
  -5  -4  -3  279.27   11.80
  -6  -4  -3  107.69    5.40
  -7  -4  -3    1.50    1.00
 -10  -5   3    0.30    0.80
 -10  -5   3    1.50    0.90
  -9  -5   3   13.30    1.60
  -8  -5   3   15.80    1.70
  -7  -5   3   12.70    1.40
  -5  -5   3    4.40    0.80
  -4  -5   3  274.57   10.90
  -3  -5   3  176.38    7.10
   1  -5   3   49.60    2.90
   2  -5   3  378.86   15.40
  -3  -5  -3   86.29    4.10
  -3  -5  -3   87.49    4.00
  -4  -5  -3   15.80    1.50
  -5  -5  -3  132.89    6.20
  -6  -5  -3    1.60    1.00
  -7  -5  -3    7.00    1.20
 -10  -6   3   56.79    3.10
 -10  -6   3   50.89    2.90
  -9  -6   3    3.10    1.10
  -8  -6   3  123.79    6.00
  -5  -6   3  110.89    5.00
  -4  -6   3    5.60    0.80
  -3  -6   3   90.79    3.90
   1  -6   3   48.70    3.00
   2  -6   3   19.90    1.80
  -3  -6  -3    5.10    0.80
  -5  -6  -3   24.50    2.00
 -10  -7   3    2.00    0.80
  -9  -7   3    7.70    1.30
  -8  -7   3   18.40    1.80
  -6  -7   3    7.40    1.00
  -5  -7   3   36.20    2.20
  -4  -7   3    2.40    0.60
  -3  -7   3  454.85   17.50
   1  -7   3   75.49    4.20
   2  -7   3   99.29    5.20
  -2  -7  -3  101.79    4.60
  -3  -7  -3  269.17   10.90
 -10  -8   3   84.09    4.20
  -9  -8   3   16.40    1.70
  -6  -8   3   50.09    2.90
  -5  -8   3  203.08    8.50
  -4  -8   3   52.59    2.60
  -3  -8   3  453.45   17.50
   0  -8   3    3.90    1.00
   1  -8   3   14.60    1.70
   2  -8   3   10.10    1.40
  -2  -8  -3    9.80    1.00
  -3  -8  -3  168.88    7.20
  -9  -9   3  137.79    6.50
  -7  -9   3   56.39    3.30
  -6  -9   3   23.70    1.90
  -5  -9   3  152.98    6.60
  -4  -9   3  216.48    8.80
  -3  -9   3   62.19    2.90
   0  -9   3   36.00    2.70
  -1  -9  -3   86.39    4.00
   1  -9   3   82.49    4.70
   2  -9   3  108.69    5.80
  -2  -9  -3  110.09    4.90
  -7 -10   3  127.29    6.10
  -6 -10   3  114.29    5.40
  -5 -10   3   32.00    2.00
  -4 -10   3  175.38    7.30
  -3 -10   3  178.28    7.20
   0 -10   3  134.49    6.80
   1 -10   3   23.30    2.30
  -8 -11   3   22.80    2.10
  -7 -11   3  158.58    7.30
  -6 -11   3    2.70    1.00
  -5 -11   3   24.30    1.80
  -4 -11   3  249.08   10.10
   3 -11  -3  370.66   15.90
  -3 -11   3  374.66   14.60
   2 -11  -3   30.70    2.40
   0 -11   3  507.85   21.00
  -8 -12   3    5.30    1.20
  -7 -12   3   24.20    2.10
  -6 -12   3    3.20    1.00
  -5 -12   3   71.69    3.60
  -4 -12   3  156.68    6.70
  -3 -12   3   30.70    1.70
   2 -12  -3  340.47   14.40
  -8 -13   3    0.50    0.90
  -7 -13   3   83.79    4.40
  -6 -13   3  103.29    5.00
  -5 -13   3   85.39    4.20
  -4 -13   3   41.50    2.30
  -3 -13   3   76.69    3.50
  -8 -14   3   70.39    4.00
  -7 -14   3    1.40    1.00
  -6 -14   3   40.00    2.60
  -5 -14   3    3.50    0.90
  -4 -14   3   16.50    1.30
  -7 -15   3   18.90    1.80
  -6 -15   3   76.59    4.10
  -5 -15   3   90.49    4.40
  -4 -15   3    0.40    0.60
  -7 -16   3    6.60    1.20
  -6 -16   3   59.59    3.40
  -5 -16   3   27.00    1.90
  -4 -16   3   10.50    1.10
  -5 -17   3   47.60    2.80
  -3  31   4    3.20    0.50
  -5  30   4    0.50    0.40
  -4  30   4    0.70    0.50
  -3  30   4    1.80    0.60
  -2  30   4    0.50    0.50
   1  30  -4    7.40    0.80
   0  30  -4    4.00    0.70
  -1  30  -4    5.40    0.70
  -5  29   4    1.70    0.50
  -3  29   4    4.10    0.80
  -2  29   4   53.39    2.70
  -1  29   4   17.70    1.20
   1  29  -4   14.70    1.20
   0  29  -4    1.20    0.70
  -1  29  -4    0.60    0.60
  -6  28   4    0.20    0.40
  -6  28   4    0.40    0.40
  -5  28   4    0.50    0.50
  -5  28   4    0.60    0.50
  -4  28   4    3.00    0.70
  -3  28   4   12.00    1.20
  -2  28   4   15.90    1.30
   1  28  -4   -0.40    0.70
  -1  28   4   -0.10    0.60
   0  28  -4    0.10    0.70
  -1  28  -4    2.90    0.90
  -1  28  -4    4.40    0.90
  -2  28  -4   12.40    1.10
  -3  28  -4    0.80    0.50
  -6  27   4    1.90    0.60
  -6  27   4    2.10    0.60
  -5  27   4    1.00    0.60
  -5  27   4    1.50    0.60
  -4  27   4    1.90    0.70
  -3  27   4    3.90    0.90
   2  27  -4   14.90    1.30
  -2  27   4   24.10    1.60
   1  27  -4    2.30    0.90
  -1  27   4    4.30    0.80
   0  27  -4    8.50    1.20
   0  27  -4    8.40    1.10
  -1  27  -4   22.80    1.80
  -1  27  -4   22.70    1.70
  -2  27  -4   -0.10    0.70
  -3  27  -4    3.50    0.70
  -7  26   4    0.10    0.50
  -7  26   4    0.70    0.40
  -6  26   4    2.10    0.70
  -6  26   4    2.20    0.60
  -5  26   4    1.40    0.70
  -5  26   4   -0.10    0.60
  -4  26   4   29.10    1.90
  -3  26   4   13.80    1.30
  -3  26   4   17.10    1.50
  -2  26   4   82.79    3.70
   2  26  -4   63.89    3.50
  -1  26   4   34.50    2.00
   1  26  -4   29.30    2.00
   1  26  -4   31.00    2.10
   0  26  -4    9.70    1.30
   0  26  -4    9.10    1.20
  -1  26  -4    6.50    1.10
  -1  26  -4    5.70    1.10
  -2  26  -4   20.00    1.60
  -3  26  -4    4.50    0.90
  -4  26  -4    3.60    0.60
  -7  25   4    7.20    0.80
  -6  25   4    2.60    0.70
  -6  25   4    2.40    0.70
  -5  25   4    8.00    1.10
  -5  25   4    8.10    1.10
  -4  25   4   11.70    1.20
  -3  25   4    9.00    1.20
  -3  25   4   10.60    1.30
   2  25  -4    2.30    0.90
  -2  25   4    6.60    1.10
  -1  25   4    4.80    1.00
   1  25  -4    2.90    1.00
   1  25  -4    4.40    1.00
   0  25   4   11.30    1.10
   0  25  -4   13.20    1.40
   0  25  -4   12.60    1.40
  -1  25  -4    3.80    1.00
  -1  25  -4    4.00    1.00
  -2  25  -4   55.69    3.10
  -3  25  -4    5.40    1.00
  -4  25  -4    4.30    0.80
  -4  25  -4    3.60    0.70
  -8  24   4    1.50    0.50
  -7  24   4   13.80    1.10
  -6  24   4   -0.50    0.70
  -6  24   4   -0.40    0.70
  -5  24   4    7.40    1.10
  -5  24   4    7.50    1.20
  -4  24   4    8.10    1.10
  -3  24   4    3.80    0.90
  -3  24   4    4.40    1.10
  -2  24   4   21.30    1.80
   2  24  -4   19.60    1.70
  -1  24   4    5.70    1.00
   1  24  -4    3.90    1.10
   1  24  -4    4.50    1.10
   0  24   4   25.40    1.80
   0  24  -4   30.70    2.30
   0  24  -4   27.00    2.10
  -1  24  -4   10.50    1.40
  -1  24  -4   12.70    1.50
  -2  24  -4   10.10    1.40
  -3  24  -4   10.40    1.30
  -4  24  -4    1.30    0.60
  -4  24  -4    1.20    0.70
  -8  23   4    1.00    0.50
  -7  23   4    1.10    0.60
  -6  23   4    1.60    0.80
  -6  23   4    1.60    0.80
  -5  23   4   10.00    1.20
  -5  23   4    9.40    1.20
  -4  23   4    5.80    1.00
  -3  23   4   13.40    1.40
  -3  23   4   14.00    1.50
  -2  23   4    2.10    0.90
   2  23  -4    1.10    0.90
   2  23  -4    2.70    0.90
  -1  23   4   31.30    2.20
   1  23  -4   35.40    2.40
   1  23  -4   35.20    2.40
   0  23   4   10.00    1.10
   0  23  -4   11.40    1.50
   0  23  -4    9.70    1.40
  -1  23  -4    4.90    1.20
  -1  23  -4    4.00    1.10
  -3  23  -4    5.10    1.10
  -3  23  -4    6.40    1.20
  -3  23  -4    6.00    1.00
  -4  23  -4   17.70    1.50
  -4  23  -4   20.40    1.60
  -5  23  -4    5.70    0.70
  -5  23  -4    6.70    0.80
  -8  22   4    0.40    0.60
  -7  22   4    1.00    0.60
  -6  22   4    4.30    1.00
  -6  22   4    5.10    1.00
  -5  22   4    5.80    1.10
  -5  22   4    4.00    1.00
  -4  22   4    3.10    0.90
  -3  22   4   44.20    2.70
  -3  22   4   45.70    2.80
  -2  22   4   73.19    3.70
   2  22  -4   63.59    3.50
   2  22  -4   65.29    3.60
  -1  22   4   33.80    2.20
   1  22  -4   35.20    2.40
   1  22  -4   30.90    2.40
   0  22   4   23.90    1.70
   0  22  -4   23.70    2.10
   0  22  -4   28.70    2.20
  -1  22  -4    1.40    1.10
  -1  22  -4    1.90    1.10
  -2  22  -4    7.00    1.30
  -2  22  -4    8.00    1.20
  -3  22  -4   39.40    2.60
  -3  22  -4   36.70    2.50
  -3  22  -4   41.10    2.60
  -4  22  -4    5.30    1.00
  -4  22  -4    5.40    1.00
  -4  22  -4    5.20    1.00
  -5  22  -4   -0.20    0.50
  -5  22  -4   -0.10    0.60
  -9  21   4   21.00    1.30
  -8  21   4   -0.10    0.60
  -8  21   4    1.80    0.70
  -7  21   4    2.80    0.70
  -6  21   4    0.90    0.90
  -6  21   4    0.40    0.80
  -5  21   4   33.70    2.30
  -5  21   4   32.70    2.30
  -4  21   4   66.99    3.60
  -3  21   4   30.90    2.10
  -3  21   4   31.40    2.30
  -2  21   4  355.66   14.10
   2  21  -4  334.17   14.20
  -2  21   4  365.06   14.40
   2  21  -4  353.16   14.30
   1  21  -4   16.90    1.80
  -1  21   4   18.30    1.60
   1  21  -4   16.60    1.80
   0  21  -4   17.20    1.80
   0  21   4   15.10    1.40
   0  21  -4   17.00    1.80
  -1  21  -4   16.40    1.80
  -1  21  -4   14.10    1.50
  -2  21  -4   18.10    1.80
  -2  21  -4   15.20    1.70
  -3  21  -4   13.80    1.60
  -3  21  -4   12.00    1.50
  -3  21  -4   10.70    1.50
  -4  21  -4   15.40    1.50
  -4  21  -4   14.00    1.50
  -4  21  -4   14.20    1.50
  -5  21  -4    1.90    0.70
  -5  21  -4    1.40    0.70
  -5  21  -4    1.40    0.80
  -6  21  -4   38.80    2.10
  -9  20   4   10.30    0.90
  -9  20   4    7.10    0.80
  -8  20   4    1.10    0.70
  -8  20   4    0.40    0.60
  -7  20   4   40.80    2.50
  -7  20   4   35.60    2.20
  -6  20   4    1.30    0.90
  -5  20   4    4.30    1.00
  -5  20   4    6.80    1.20
  -4  20   4    6.40    1.20
  -3  20   4  119.69    5.40
  -3  20   4  109.09    5.40
  -2  20   4  364.46   14.30
  -2  20   4  374.86   14.60
   2  20  -4  342.77   14.50
   2  20  -4  352.46   14.60
   1  20  -4  351.76   14.20
  -1  20   4  350.46   14.00
   1  20  -4  329.37   14.10
   0  20  -4   52.29    3.10
   0  20  -4   51.09    3.10
  -1  20  -4  114.69    5.60
  -1  20  -4  107.29    5.40
  -2  20  -4    9.90    1.50
  -2  20  -4    8.80    1.40
  -3  20  -4   33.10    2.40
  -3  20  -4   32.30    2.50
  -3  20  -4   29.10    2.40
  -4  20  -4    1.80    0.90
  -4  20  -4    1.00    1.00
  -4  20  -4   -0.80    0.90
  -5  20  -4    0.80    0.70
  -5  20  -4    0.50    0.70
  -5  20  -4    1.70    0.90
  -6  20  -4    3.60    0.70
  -9  19   4    7.40    1.00
  -9  19   4    6.00    0.90
  -8  19   4   13.00    1.30
  -8  19   4    8.00    1.20
  -7  19   4   40.50    2.60
  -7  19   4   36.50    2.30
  -6  19   4   14.50    1.50
  -5  19   4   37.00    2.50
  -5  19   4   39.60    2.60
  -4  19   4    4.60    1.10
  -4  19   4    3.20    1.00
  -3  19   4  255.17   10.60
  -3  19   4  253.97   10.70
  -2  19   4  222.58    8.90
  -2  19   4  235.18    9.20
   2  19  -4  205.48    9.00
   2  19  -4  190.08    9.00
   1  19  -4  107.79    5.10
  -1  19   4   93.69    4.80
   1  19  -4  104.69    5.10
   0  19  -4  182.78    7.80
   0  19   4  158.48    7.30
   0  19  -4  165.88    7.70
   0  19  -4  183.58    7.70
  -1  19  -4  133.89    6.40
  -1  19  -4  130.49    6.30
  -2  19  -4  184.48    8.40
  -2  19  -4  184.58    8.30
  -3  19  -4   60.49    3.50
  -3  19  -4   70.19    3.80
  -3  19  -4   67.99    3.80
  -3  19  -4   57.69    3.50
  -4  19  -4   75.09    4.00
  -4  19  -4   78.29    4.10
  -4  19  -4   75.99    4.30
  -4  19  -4   84.59    4.20
  -5  19  -4    2.50    0.80
  -5  19  -4    3.30    0.90
  -5  19  -4    5.40    0.90
  -5  19  -4    2.50    1.00
  -6  19  -4    1.10    0.70
  -9  18   4   48.10    2.50
  -9  18   4   49.50    2.70
  -8  18   4    5.90    1.00
  -7  18   4    1.40    0.80
  -7  18   4    2.00    0.90
  -6  18   4  259.17   10.80
  -5  18   4   28.40    2.20
  -5  18   4   27.80    2.10
  -4  18   4    5.80    1.10
  -3  18   4   17.90    1.60
  -2  18   4  110.89    5.00
   2  18  -4  106.59    5.10
   2  18  -4  105.49    5.10
  -1  18   4    6.40    1.10
   1  18  -4    7.30    1.30
   1  18  -4    8.70    1.30
   0  18  -4  187.18    8.30
   0  18   4  178.28    7.80
   0  18  -4  195.18    8.30
   0  18  -4  187.18    8.20
  -1  18  -4   20.80    2.10
  -1  18  -4   25.90    2.20
  -2  18  -4  113.99    5.90
  -2  18  -4  124.39    6.10
  -2  18  -4  126.49    6.20
  -2  18  -4  137.89    6.20
  -3  18  -4   24.00    2.10
  -3  18  -4   29.20    2.30
  -3  18  -4   25.70    2.20
  -3  18  -4   27.90    2.40
  -4  18  -4   81.79    4.40
  -4  18  -4   86.29    4.70
  -4  18  -4   86.69    4.40
  -4  18  -4   87.49    4.50
  -5  18  -4   14.20    1.50
  -5  18  -4   14.80    1.40
  -5  18  -4   11.90    1.30
  -5  18  -4   16.40    1.70
  -6  18  -4   15.00    1.30
  -6  18  -4   18.50    1.50
 -10  17   4    9.60    1.00
  -9  17   4    1.10    0.80
  -9  17   4    2.10    0.70
  -8  17   4    5.20    1.00
  -7  17   4    9.00    1.30
  -7  17   4    7.20    1.10
  -6  17   4    3.90    1.10
  -5  17   4   72.99    3.90
  -4  17   4   55.99    3.20
  -3  17   4    4.00    1.00
  -2  17   4   72.59    3.60
   2  17  -4   74.49    3.80
   2  17  -4   73.59    3.80
   1  17  -4    9.40    1.30
   1  17  -4    7.80    1.30
   1  17  -4   11.10    1.30
   0  17  -4  154.88    6.70
   0  17  -4  143.09    6.50
   0  17   4  138.09    6.20
   0  17  -4  142.89    6.60
   0  17  -4  140.99    6.60
  -1  17  -4   19.00    1.90
  -2  17  -4  107.99    5.50
  -2  17  -4  113.19    5.60
  -2  17  -4  115.39    5.70
  -2  17  -4  113.09    5.60
  -3  17  -4   90.09    4.90
  -3  17  -4  101.29    5.00
  -3  17  -4   99.89    5.00
  -3  17  -4   97.69    5.20
  -4  17  -4   12.20    1.50
  -4  17  -4   11.40    1.60
  -4  17  -4   10.80    1.50
  -4  17  -4   10.70    1.60
  -5  17  -4   23.80    2.00
  -5  17  -4   25.40    1.90
  -5  17  -4   24.30    1.80
  -5  17  -4   26.00    2.20
  -6  17  -4    5.30    1.00
  -6  17  -4    8.20    1.20
 -10  16   4   10.00    1.10
  -9  16   4   39.10    2.10
  -9  16   4   28.60    2.00
  -8  16   4    0.80    0.80
  -8  16   4    1.50    0.80
  -7  16   4  105.19    5.00
  -7  16   4  112.29    5.30
  -5  16   4   52.49    3.20
  -4  16   4  143.49    6.50
  -3  16   4   28.00    2.00
   2  16  -4  229.18    9.40
   2  16  -4  226.68    9.40
  -2  16   4  218.68    9.30
   1  16  -4   46.10    2.70
   1  16  -4   41.90    2.70
   1  16  -4   44.20    2.70
   0  16   4    3.40    0.80
   0  16  -4    3.80    1.00
   0  16  -4    5.40    1.10
   0  16  -4    3.80    1.10
  -1  16  -4  140.99    6.60
  -1  16  -4  144.99    6.70
  -2  16  -4   11.70    1.60
  -2  16  -4    9.40    1.40
  -2  16  -4    9.00    1.50
  -2  16  -4   10.50    1.50
  -3  16  -4   41.30    2.90
  -3  16  -4   36.20    2.70
  -3  16  -4   45.40    3.10
  -3  16  -4   40.50    2.80
  -4  16  -4    5.20    1.30
  -4  16  -4    8.50    1.50
  -4  16  -4    8.60    1.40
  -4  16  -4    7.90    1.50
  -5  16  -4   10.20    1.30
  -5  16  -4   11.60    1.50
  -5  16  -4   10.80    1.30
  -5  16  -4   11.90    1.60
  -6  16  -4    1.00    0.80
  -7  16  -4    0.30    0.50
 -10  15   4    0.30    0.70
 -10  15   4    0.30    0.60
  -9  15   4   23.70    1.60
  -9  15   4   18.40    1.60
  -8  15   4    6.60    1.10
  -7  15   4    1.40    0.90
  -7  15   4    3.70    1.00
  -6  15   4    7.90    1.10
  -5  15   4    2.50    0.90
  -4  15   4   85.49    4.30
  -3  15   4   84.59    4.10
  -2  15   4    2.10    0.70
   2  15  -4    2.30    0.80
   2  15  -4    1.70    0.80
   2  15  -4    1.30    0.80
   1  15  -4  105.09    5.00
   1  15  -4  110.49    5.00
   1  15  -4   99.09    5.00
   0  15  -4   27.60    2.00
   0  15  -4   26.10    2.00
   0  15  -4   25.50    2.00
   0  15  -4   21.60    1.90
  -1  15  -4   39.80    2.60
  -1  15  -4   36.20    2.60
  -2  15  -4    3.30    1.10
  -2  15  -4    1.70    1.00
  -2  15  -4    3.50    1.20
  -2  15  -4    1.40    1.10
  -3  15  -4   43.80    2.90
  -3  15  -4   40.90    2.80
  -3  15  -4   39.40    2.90
  -3  15  -4   39.10    2.70
  -4  15  -4   31.10    2.60
  -4  15  -4   33.10    2.40
  -4  15  -4   29.30    2.60
  -4  15  -4   35.70    2.40
  -5  15  -4   22.70    2.10
  -5  15  -4   23.50    1.90
  -5  15  -4   24.70    1.90
  -6  15  -4    2.40    1.00
  -7  15  -4    8.00    1.00
  -7  15  -4    9.40    1.10
 -10  14   4   12.70    1.20
 -10  14   4   15.60    1.40
  -9  14   4    0.50    0.70
  -9  14   4    0.60    0.90
  -8  14   4   51.59    3.10
  -7  14   4  167.08    7.30
  -7  14   4  155.28    7.00
  -6  14   4   23.90    1.80
  -6  14   4   24.70    2.00
  -5  14   4  194.88    8.50
  -4  14   4   19.70    1.70
  -3  14   4    3.70    0.80
  -2  14   4    6.70    0.90
   2  14  -4    6.90    1.00
   2  14  -4    5.50    1.00
   2  14  -4    5.80    1.00
   1  14  -4   99.99    4.80
   1  14  -4  105.19    4.90
   1  14  -4  101.39    4.90
   0  14  -4    1.20    0.90
   0  14  -4    1.60    0.90
   0  14  -4    2.40    0.90
   0  14  -4    2.60    0.90
  -1  14  -4    3.70    1.10
  -1  14  -4    3.00    1.10
  -2  14  -4  194.68    8.50
  -2  14  -4  187.18    8.30
  -2  14  -4  180.48    8.50
  -2  14  -4  188.38    8.30
  -3  14  -4  117.09    5.90
  -3  14  -4  113.19    5.70
  -3  14  -4  123.69    5.80
  -3  14  -4  114.09    5.90
  -4  14  -4    1.20    0.90
  -4  14  -4    0.10    1.10
  -4  14  -4    0.90    1.00
  -4  14  -4    0.30    1.10
  -5  14  -4   29.00    2.40
  -5  14  -4   28.80    2.00
  -5  14  -4   25.10    2.00
  -6  14  -4    5.60    1.20
  -6  14  -4    3.00    1.10
  -7  14  -4    2.50    0.90
  -7  14  -4    3.60    0.90
 -10  13   4    9.30    1.10
  -9  13   4    4.60    1.00
  -9  13   4    6.40    1.20
  -8  13   4   37.20    2.50
  -7  13   4   15.10    1.60
  -7  13   4   16.50    1.50
  -6  13   4   57.99    3.30
  -6  13   4   52.09    3.00
  -4  13   4    2.80    0.90
  -3  13   4    1.10    0.70
   2  13  -4   81.09    3.90
   2  13  -4   80.59    4.00
   2  13  -4   82.19    3.90
  -2  13   4   81.99    3.90
   1  13  -4    2.30    0.80
   1  13  -4    2.20    0.90
   1  13  -4    1.50    0.80
   0  13  -4   35.10    2.30
   0  13  -4   36.00    2.30
   0  13  -4   34.60    2.30
   0  13  -4   32.50    2.20
  -1  13  -4   74.39    4.00
  -1  13  -4   71.49    4.00
  -2  13  -4   58.29    3.60
  -2  13  -4   63.69    3.50
  -2  13  -4   62.59    3.70
  -2  13  -4   61.19    3.50
  -3  13  -4   21.10    2.10
  -3  13  -4   20.70    1.90
  -3  13  -4   18.10    1.80
  -3  13  -4   19.70    2.10
  -4  13  -4    6.60    1.20
  -4  13  -4    4.20    1.10
  -5  13  -4   29.00    2.50
  -5  13  -4   34.00    2.20
  -5  13  -4   28.50    2.10
  -6  13  -4   47.00    3.10
  -6  13  -4   52.39    3.20
  -7  13  -4   18.60    1.60
  -7  13  -4   18.60    1.60
 -11  12   4    0.30    0.50
 -10  12   4    2.40    0.90
  -9  12   4    4.30    1.00
  -8  12   4    4.50    1.10
  -7  12   4   15.80    1.70
  -7  12   4   15.70    1.50
  -6  12   4    9.90    1.30
  -6  12   4    7.60    1.10
  -4  12   4    7.70    1.10
  -3  12   4    7.60    1.00
  -2  12   4   39.60    2.30
   2  12  -4   40.20    2.30
   2  12  -4   45.00    2.50
   2  12  -4   41.60    2.30
   1  12  -4   59.39    3.20
   1  12  -4   66.29    3.20
   1  12  -4   60.49    3.20
   1  12  -4   53.89    3.00
   0  12  -4   34.00    2.30
   0  12  -4   37.50    2.40
   0  12  -4   37.20    2.40
   0  12  -4   38.10    2.40
  -1  12  -4   10.10    1.40
  -1  12  -4   10.30    1.30
  -1  12  -4   10.70    1.40
  -2  12  -4    9.30    1.40
  -2  12  -4    9.00    1.30
  -2  12  -4    9.10    1.30
  -2  12  -4    9.00    1.50
  -3  12  -4   10.70    1.50
  -3  12  -4    8.30    1.60
  -4  12  -4    8.20    1.30
  -4  12  -4    7.60    1.50
  -4  12  -4    4.70    1.10
  -5  12  -4    1.60    0.90
  -5  12  -4    4.10    1.40
  -5  12  -4    1.10    0.90
  -5  12  -4    1.00    1.20
  -6  12  -4   13.10    1.70
  -6  12  -4   13.00    1.60
  -7  12  -4   10.10    1.30
  -7  12  -4   10.30    1.30
 -11  11   4   32.80    1.90
 -11  11   4   32.50    1.80
 -10  11   4    8.00    1.20
  -9  11   4   74.49    3.70
  -8  11   4   46.60    2.80
  -8  11   4   45.00    2.60
  -7  11   4  101.19    4.90
  -7  11   4   96.39    4.70
  -6  11   4    0.50    0.70
  -6  11   4    0.40    0.70
  -4  11   4   84.69    4.20
  -3  11   4    7.50    1.00
  -2  11   4    0.20    0.60
   2  11  -4    1.20    0.60
   2  11  -4    0.80    0.70
   2  11  -4    0.20    0.70
   1  11  -4  148.69    6.30
   1  11  -4  139.79    6.40
   1  11  -4  143.19    6.40
   1  11  -4  147.29    6.30
   0  11  -4   93.09    4.60
   0  11  -4   93.79    4.60
   0  11  -4   93.79    4.50
  -1  11  -4   63.59    3.60
  -1  11  -4   68.19    3.50
  -1  11  -4   64.79    3.60
  -2  11  -4    4.50    1.00
  -2  11  -4    5.80    1.30
  -2  11  -4    6.50    1.10
  -2  11  -4    4.30    1.20
  -3  11  -4    2.40    1.00
  -3  11  -4    2.10    1.10
  -3  11  -4    1.70    1.00
  -4  11  -4   11.60    1.40
  -4  11  -4   12.00    1.80
  -4  11  -4   11.90    1.50
  -4  11  -4   13.90    1.80
  -5  11  -4    3.20    1.00
  -5  11  -4    4.60    1.40
  -5  11  -4    2.40    0.90
  -5  11  -4    5.40    1.40
  -6  11  -4   15.40    1.80
  -6  11  -4   13.10    1.70
  -7  11  -4    2.40    1.10
  -7  11  -4    2.50    0.90
 -11  10   4    9.40    1.10
 -11  10   4    9.80    1.00
 -10  10   4   18.90    1.70
  -9  10   4   49.30    2.80
  -8  10   4  143.79    6.60
  -8  10   4  153.88    6.80
  -7  10   4    2.00    1.00
  -7  10   4    0.40    0.80
  -6  10   4   48.10    3.00
  -6  10   4   51.49    2.90
  -4  10   4   95.49    4.50
  -3  10   4    7.50    1.00
  -3  10   4    7.30    1.40
   2  10  -4  126.49    5.60
   2  10  -4  131.09    5.80
  -2  10   4  132.89    5.60
   2  10  -4  125.49    5.50
   1  10  -4  226.18    9.40
   1  10  -4  230.18    9.30
   1  10  -4  208.28    9.30
   1  10  -4  233.18    9.30
   0  10  -4   17.80    1.60
   0  10  -4   16.70    1.50
   0  10  -4   19.80    1.60
  -1  10  -4  168.78    7.60
  -1  10  -4  171.18    7.40
  -1  10  -4  166.88    7.40
  -1  10  -4  180.68    7.70
  -2  10  -4   86.99    4.60
  -2  10  -4   87.29    4.30
  -2  10  -4   85.09    4.30
  -3  10  -4   58.19    3.60
  -3  10  -4   59.39    3.40
  -3  10  -4   58.09    3.30
  -4  10  -4    1.20    1.00
  -4  10  -4    2.90    1.30
  -4  10  -4    1.90    0.90
  -4  10  -4    3.70    1.40
  -5  10  -4   25.00    2.30
  -5  10  -4   23.00    1.80
  -5  10  -4   19.10    2.10
  -6  10  -4    3.40    1.20
  -7  10  -4   29.80    2.20
  -8  10  -4   58.99    2.80
 -11   9   4   16.80    1.30
 -11   9   4   15.70    1.30
 -10   9   4   15.50    1.60
  -9   9   4   40.80    2.40
  -9   9   4   34.30    2.30
  -8   9   4    2.40    1.00
  -8   9   4    3.10    1.00
  -7   9   4   61.49    3.30
  -7   9   4   58.99    3.40
  -6   9   4    9.30    1.30
  -6   9   4    5.80    1.00
  -4   9   4    4.60    0.90
  -3   9   4   17.70    1.90
  -3   9   4   20.90    1.50
  -2   9   4  113.39    5.00
  -2   9   4  115.99    5.70
   2   9  -4  111.39    5.10
   2   9  -4  114.19    5.20
   2   9  -4  121.49    5.00
   1   9  -4   68.29    3.40
   1   9  -4   64.09    3.20
   1   9  -4   64.79    3.30
   1   9  -4   67.69    3.40
   0   9  -4  126.39    5.70
   0   9  -4  127.49    5.70
   0   9  -4  118.39    5.50
  -1   9  -4    2.80    1.00
  -1   9  -4    3.50    0.90
  -1   9  -4    4.10    0.90
  -1   9  -4    3.40    1.00
  -2   9  -4   79.69    4.30
  -2   9  -4   82.99    4.10
  -2   9  -4   79.59    4.10
  -3   9  -4   45.30    3.00
  -3   9  -4   41.00    2.60
  -3   9  -4   38.60    2.80
  -3   9  -4   42.20    2.70
  -4   9  -4   59.59    3.70
  -4   9  -4   56.99    3.20
  -4   9  -4   58.69    3.30
  -4   9  -4   54.79    3.60
  -5   9  -4   11.10    1.40
  -5   9  -4   12.30    1.80
  -6   9  -4    5.40    1.30
  -7   9  -4   13.70    1.50
  -8   9  -4   58.09    2.90
  -8   9  -4   50.39    2.60
 -11   8   4   -0.30    0.70
 -10   8   4  113.19    5.40
  -9   8   4    6.00    1.10
  -9   8   4    5.10    1.00
  -8   8   4   62.59    3.50
  -8   8   4   63.19    3.40
  -7   8   4  112.39    5.40
  -7   8   4  109.79    5.20
  -6   8   4   42.90    2.60
  -6   8   4   41.20    2.50
  -5   8   4    3.90    1.00
  -4   8   4    9.40    1.10
  -3   8   4    0.80    0.80
  -2   8   4  136.09    6.60
   2   8  -4  144.79    6.20
   1   8  -4  307.57   12.60
   1   8  -4  313.47   12.50
   1   8  -4  315.57   12.60
   1   8  -4  309.97   12.40
   0   8  -4  265.97   10.90
   0   8  -4  254.77   10.60
   0   8  -4  266.97   10.80
  -1   8  -4   72.89    4.00
  -1   8  -4   78.69    3.80
  -1   8  -4   79.89    3.80
  -2   8  -4   36.90    2.60
  -2   8  -4   37.50    2.40
  -2   8  -4   34.50    2.30
  -3   8  -4   49.99    3.20
  -3   8  -4   48.40    2.80
  -3   8  -4   45.30    2.80
  -3   8  -4   49.80    3.10
  -4   8  -4   78.99    4.00
  -4   8  -4   78.99    4.10
  -4   8  -4   76.29    4.40
  -5   8  -4    7.30    1.10
  -5   8  -4    7.80    1.50
  -6   8  -4   10.80    1.50
  -7   8  -4   14.40    1.70
  -7   8  -4   15.30    1.60
  -8   8  -4   14.70    1.30
  -8   8  -4   11.50    1.10
 -11   7   4    6.30    1.00
  -9   7   4   72.49    3.70
  -9   7   4   69.79    3.70
  -8   7   4   75.09    3.90
  -8   7   4   76.29    4.00
  -7   7   4    7.40    1.10
  -7   7   4    8.30    1.30
  -6   7   4    2.90    0.90
  -6   7   4    1.90    0.80
  -5   7   4    3.90    0.90
  -3   7   4    4.00    1.00
  -2   7   4  321.37   13.40
   2   7  -4  323.67   13.00
   1   7  -4   49.30    2.60
   1   7  -4   48.70    2.70
  -1   7   4   47.60    2.70
   1   7  -4   51.79    2.60
   1   7  -4   49.20    2.70
   0   7  -4  137.99    6.20
   0   7  -4  142.79    6.20
   0   7  -4  135.19    6.00
  -1   7  -4   16.40    1.40
  -1   7  -4   17.10    1.50
  -1   7  -4   17.90    1.70
  -2   7  -4  408.36   16.60
  -2   7  -4  424.06   16.40
  -2   7  -4  402.06   16.60
  -2   7  -4  403.96   16.30
  -3   7  -4   10.00    1.30
  -3   7  -4    9.90    1.20
  -3   7  -4    7.50    1.30
  -4   7  -4   12.40    1.40
  -4   7  -4   12.60    1.40
  -4   7  -4   13.30    1.70
  -5   7  -4   68.29    4.10
  -6   7  -4   12.60    1.90
  -6   7  -4   14.90    1.70
  -7   7  -4   15.70    1.70
  -7   7  -4   13.70    1.50
  -8   7  -4   50.39    2.50
  -8   7  -4   36.70    2.10
 -11   6   4   13.80    1.20
 -10   6   4  131.99    5.80
  -9   6   4   47.80    2.80
  -9   6   4   47.30    2.80
  -8   6   4    5.70    1.10
  -8   6   4    4.90    1.00
  -7   6   4   18.20    1.70
  -7   6   4   22.70    1.80
  -6   6   4  135.69    6.30
  -6   6   4  141.39    6.20
  -3   6   4  325.57   13.80
  -2   6   4  301.07   12.90
   2   6  -4  315.97   12.50
   1   6  -4  332.37   12.90
  -1   6   4  303.87   12.80
   1   6  -4  324.77   12.70
   1   6  -4  318.87   12.80
   0   6  -4   14.10    1.40
   0   6  -4   14.40    1.30
  -1   6  -4  142.29    6.40
  -1   6  -4  142.79    6.20
  -1   6  -4  147.19    6.40
  -1   6  -4  136.19    6.20
  -2   6  -4   44.80    2.50
  -2   6  -4   40.80    2.50
  -2   6  -4   41.00    2.70
  -3   6  -4    8.50    1.20
  -3   6  -4    9.70    1.20
  -3   6  -4    7.10    1.30
  -4   6  -4   28.30    2.40
  -4   6  -4   25.60    2.00
  -4   6  -4   24.80    2.20
  -5   6  -4  136.29    6.90
  -5   6  -4  141.89    6.80
  -6   6  -4   19.60    2.10
  -6   6  -4   18.90    1.90
  -7   6  -4    6.20    1.30
  -7   6  -4    3.60    1.00
  -8   6  -4    4.80    1.00
 -11   5   4    9.30    1.10
 -11   5   4    9.50    1.20
 -10   5   4    7.40    1.10
  -9   5   4   63.89    3.40
  -9   5   4   70.19    3.60
  -8   5   4   17.00    1.60
  -8   5   4   18.20    1.70
  -7   5   4    1.80    0.90
  -7   5   4    1.50    0.80
  -6   5   4   18.10    1.60
  -6   5   4   20.00    1.60
  -3   5   4   82.89    4.60
  -2   5   4    2.30    0.80
   1   5  -4    7.40    1.00
  -1   5   4    7.10    0.90
   0   5  -4    4.60    0.90
   0   5  -4    2.50    0.70
  -1   5  -4   70.99    3.40
  -1   5  -4   70.29    3.60
  -1   5  -4   70.19    3.50
  -2   5  -4    5.40    1.00
  -2   5  -4    3.50    0.80
  -2   5  -4    4.50    1.00
  -3   5  -4    3.60    1.10
  -3   5  -4    3.40    0.80
  -3   5  -4    4.10    1.20
  -3   5  -4    2.90    0.80
  -4   5  -4    9.10    1.20
  -4   5  -4    7.70    1.50
  -4   5  -4    8.50    1.40
  -5   5  -4   27.70    2.50
  -5   5  -4   28.80    2.40
  -6   5  -4    3.40    1.40
  -6   5  -4    3.60    1.20
  -7   5  -4   35.90    2.60
  -7   5  -4   35.90    2.40
  -8   5  -4   11.10    1.20
 -11   4   4   16.40    1.30
 -11   4   4   13.60    1.40
 -10   4   4   35.90    2.20
  -9   4   4    9.60    1.20
  -9   4   4   11.10    1.40
  -8   4   4   15.30    1.60
  -8   4   4   14.00    1.60
  -7   4   4    3.10    1.00
  -7   4   4    3.90    1.00
  -6   4   4   36.80    2.30
  -4   4   4   29.00    2.50
  -3   4   4  314.87   13.40
  -2   4   4  142.49    6.60
  -1   4   4   72.59    3.60
   0   4  -4   27.50    1.60
   0   4  -4   24.40    1.70
  -1   4  -4    2.70    0.70
  -1   4  -4    2.60    0.70
  -1   4  -4    1.40    0.80
  -2   4  -4    3.90    0.80
  -2   4  -4    4.70    1.10
  -2   4  -4    3.10    0.80
  -2   4  -4    3.40    1.00
  -3   4  -4   39.90    2.80
  -3   4  -4   41.60    2.50
  -3   4  -4   38.80    2.60
  -4   4  -4    9.20    1.20
  -4   4  -4    8.50    1.50
  -4   4  -4    8.30    1.40
  -5   4  -4   23.70    2.30
  -5   4  -4   18.00    1.90
  -6   4  -4    4.10    1.40
  -6   4  -4    4.20    1.20
  -7   4  -4    3.40    1.00
  -7   4  -4    3.90    1.20
  -8   4  -4    1.10    0.70
 -11   3   4    3.80    0.80
 -11   3   4    4.70    1.00
 -10   3   4   -0.30    0.70
  -9   3   4   52.59    2.90
  -9   3   4   53.49    3.20
  -8   3   4    7.10    1.20
  -8   3   4   11.10    1.40
  -7   3   4   16.70    1.60
  -7   3   4   16.00    1.50
  -6   3   4   42.40    2.50
  -5   3   4    0.60    0.60
  -4   3   4   46.80    3.30
  -3   3   4   76.19    4.30
  -2   3   4   55.59    3.20
  -1   3   4  181.38    7.80
   0   3   4    8.30    0.80
   0   3  -4    7.50    1.00
  -1   3  -4  279.27   11.70
  -1   3  -4  287.27   11.50
  -1   3  -4  290.97   11.70
  -2   3  -4   24.60    1.90
  -2   3  -4   24.30    1.80
  -2   3  -4   25.70    1.90
  -3   3  -4    8.80    1.30
  -3   3  -4    8.20    1.40
  -3   3  -4   10.70    1.20
  -4   3  -4   25.90    2.30
  -4   3  -4   26.00    2.10
  -5   3  -4   44.10    3.10
  -5   3  -4   43.80    3.00
  -6   3  -4    7.20    1.30
  -6   3  -4    9.20    1.60
  -7   3  -4   18.70    1.90
  -7   3  -4   19.20    1.60
  -8   3  -4    0.90    0.80
 -11   2   4    3.10    0.70
 -11   2   4    3.10    0.90
 -10   2   4    9.40    1.20
  -9   2   4   11.20    1.40
  -8   2   4  140.29    6.60
  -8   2   4  143.89    6.50
  -7   2   4   21.20    1.70
  -7   2   4   17.70    1.70
  -6   2   4    8.30    1.10
  -5   2   4   59.09    3.00
  -4   2   4  174.98    8.40
  -3   2   4  113.49    5.80
  -2   2   4    1.50    0.70
  -1   2   4    7.10    0.90
   0   2   4  134.79    5.70
  -1   2  -4  212.28    9.00
  -1   2  -4  211.88    8.80
  -1   2  -4  216.68    8.90
  -2   2  -4   34.70    2.30
  -2   2  -4   34.80    2.10
  -2   2  -4   29.00    2.10
  -3   2  -4   23.00    2.00
  -3   2  -4   22.20    1.70
  -3   2  -4   24.00    1.90
  -4   2  -4   43.40    3.00
  -4   2  -4   43.00    2.80
  -5   2  -4   30.50    2.50
  -5   2  -4   27.70    2.30
  -6   2  -4    9.50    1.60
  -6   2  -4    7.10    1.30
  -7   2  -4   29.60    2.30
  -8   2  -4    2.20    0.80
 -11   1   4    5.00    0.80
 -11   1   4    5.30    1.00
 -10   1   4    8.80    1.20
  -9   1   4   42.20    2.70
  -8   1   4   26.40    2.00
  -8   1   4   27.30    2.10
  -7   1   4    0.70    0.70
  -6   1   4    2.00    0.80
   5   1  -4   27.20    1.70
  -4   1   4  259.27   11.60
  -3   1   4   20.40    1.90
  -2   1   4   32.80    2.40
  -1   1   4    4.30    0.80
   0   1   4   75.29    3.60
  -1   1  -4   31.30    2.10
  -1   1  -4   31.10    1.90
  -1   1  -4   30.50    2.00
  -2   1  -4   47.10    2.70
  -2   1  -4   42.90    2.50
  -2   1  -4   43.70    2.60
  -3   1  -4    8.90    1.20
  -3   1  -4    8.10    1.40
  -4   1  -4   24.80    2.20
  -4   1  -4   22.50    2.00
  -5   1  -4    9.70    1.70
  -5   1  -4   10.90    1.50
  -6   1  -4   28.80    2.40
  -6   1  -4   25.40    2.10
  -7   1  -4    2.30    1.10
  -8   1  -4   -0.30    0.70
 -11   0   4    7.80    1.10
 -11   0   4    7.20    0.90
 -10   0   4    5.70    1.00
  -9   0   4    0.20    0.80
  -8   0   4   21.30    1.80
  -8   0   4   20.60    1.80
  -7   0   4   93.09    4.60
  -6   0   4  208.28    8.80
   5   0  -4    5.40    0.80
  -4   0   4   66.89    4.20
  -3   0   4  238.78   10.60
  -2   0   4 1108.79   42.90
  -1   0  -4   30.90    2.10
  -1   0  -4   33.90    2.00
  -1   0  -4   29.80    2.00
  -2   0  -4   73.99    3.80
  -2   0  -4   72.59    3.70
  -3   0  -4   60.89    3.50
  -3   0  -4   61.99    3.40
  -4   0  -4   33.50    2.50
  -4   0  -4   32.60    2.30
  -4   0  -4   27.20    2.00
  -5   0  -4  187.18    8.30
  -5   0  -4  170.28    7.90
  -6   0  -4   28.90    2.50
  -7   0  -4    1.50    1.00
  -8   0  -4    2.40    0.80
 -11  -1   4    4.70    0.80
 -11  -1   4    6.30    1.00
 -10  -1   4    7.50    1.20
  -9  -1   4   38.90    2.60
  -8  -1   4   25.80    2.00
  -8  -1   4   29.30    2.20
  -7  -1   4   -0.40    0.90
   5  -1  -4   26.20    1.70
   4  -1  -4  269.97   10.80
  -4  -1   4  264.27   12.00
  -3  -1   4   21.80    2.00
  -1  -1  -4   29.10    2.00
  -1  -1  -4   30.90    1.80
  -1  -1  -4   30.80    1.90
  -2  -1  -4   43.10    2.60
  -2  -1  -4   44.80    2.40
  -2  -1  -4   44.40    2.60
  -3  -1  -4    7.90    1.30
  -3  -1  -4    9.30    1.20
  -4  -1  -4   22.70    2.10
  -4  -1  -4   22.70    1.90
  -4  -1  -4   24.80    1.80
  -5  -1  -4   14.60    1.80
  -5  -1  -4   14.30    1.60
  -6  -1  -4   29.50    2.50
  -7  -1  -4    3.80    1.10
  -8  -1  -4    0.20    0.60
 -11  -2   4    4.00    0.70
 -11  -2   4    5.00    0.90
 -10  -2   4    6.60    1.10
  -9  -2   4   12.60    1.50
  -8  -2   4  150.98    6.70
  -8  -2   4  137.89    6.40
  -7  -2   4   17.90    1.70
  -5  -2   4   54.19    2.90
   4  -2  -4  183.68    7.50
  -4  -2   4  180.78    7.50
  -4  -2   4  175.38    8.70
  -1  -2  -4  212.98    9.10
  -1  -2  -4  224.18    9.00
  -1  -2  -4  219.98    9.00
  -2  -2  -4   28.70    2.00
  -2  -2  -4   31.30    2.00
  -3  -2  -4   24.10    2.00
  -3  -2  -4   25.80    1.80
  -3  -2  -4   22.30    1.80
  -4  -2  -4   43.00    2.70
  -4  -2  -4   47.30    2.70
  -4  -2  -4   45.90    3.00
  -5  -2  -4   34.40    2.60
  -6  -2  -4    8.20    1.50
  -7  -2  -4   38.50    2.50
 -11  -3   4    4.30    0.80
 -11  -3   4    4.50    0.80
 -10  -3   4   -0.30    0.80
  -9  -3   4   63.49    3.60
  -8  -3   4    6.30    1.20
  -5  -3   4    2.50    0.70
  -4  -3   4   52.99    2.70
   4  -3  -4   49.20    2.70
  -4  -3   4   55.49    3.80
   0  -3  -4    7.60    0.90
  -1  -3  -4  286.17   11.80
  -1  -3  -4  289.87   11.60
  -1  -3  -4  295.37   11.70
   1  -3   4  288.07   12.00
  -2  -3  -4   26.20    1.90
  -2  -3  -4   24.30    1.70
  -2  -3  -4   27.00    1.80
  -3  -3  -4   10.70    1.30
  -3  -3  -4    9.40    1.20
  -4  -3  -4   23.60    2.00
  -5  -3  -4   39.70    2.80
  -6  -3  -4    9.90    1.50
  -7  -3  -4   16.50    1.60
 -11  -4   4   10.80    1.10
 -11  -4   4   13.60    1.20
 -10  -4   4   30.20    2.10
  -9  -4   4   11.20    1.50
  -8  -4   4   11.20    1.50
  -6  -4   4   37.40    2.40
  -5  -4   4   30.00    1.90
   4  -4  -4   26.80    1.70
  -4  -4   4   24.30    1.60
   3  -4  -4  326.27   13.10
  -3  -4   4  334.77   13.00
   0  -4  -4   26.70    1.70
  -1  -4  -4    2.90    0.80
  -1  -4  -4    1.80    0.60
   1  -4   4    1.50    0.70
  -1  -4  -4    2.00    0.70
  -2  -4  -4    2.80    0.90
  -2  -4  -4    3.70    0.80
  -3  -4  -4   42.80    2.70
  -3  -4  -4   42.30    2.50
  -4  -4  -4    9.80    1.40
  -5  -4  -4   21.90    2.00
  -6  -4  -4    2.10    1.10
 -10  -5   4    6.90    1.20
  -9  -5   4   71.39    3.90
  -6  -5   4   19.70    1.70
  -5  -5   4   49.90    2.70
  -4  -5   4   36.80    2.10
   4  -5  -4   34.60    2.10
   3  -5  -4   78.59    3.90
  -3  -5   4   88.09    3.80
   2  -5  -4    2.20    0.60
   1  -5  -4    7.90    0.90
   0  -5  -4    1.80    0.70
  -1  -5  -4   67.09    3.40
  -1  -5  -4   68.59    3.30
  -1  -5  -4   69.59    3.40
   1  -5   4   66.79    3.90
  -2  -5  -4    3.80    0.90
  -2  -5  -4    4.60    0.90
  -3  -5  -4    3.90    0.90
  -3  -5  -4    3.00    0.80
  -4  -5  -4    5.90    1.10
  -5  -5  -4   28.60    2.30
  -6  -5  -4    2.80    1.10
 -10  -6   4  128.79    6.00
 -10  -6   4  142.79    6.20
  -9  -6   4   50.29    3.20
  -7  -6   4   16.30    1.60
  -6  -6   4  136.19    6.20
  -5  -6   4  251.57   10.30
  -4  -6   4   20.80    1.50
  -3  -6   4  340.07   13.30
   2  -6  -4  305.27   12.20
  -2  -6   4  303.47   11.90
   1  -6  -4  324.17   12.90
   0  -6  -4   12.60    1.10
   0  -6   4   12.20    1.50
   0  -6  -4   12.50    1.20
  -1  -6  -4  134.49    6.10
  -1  -6  -4  139.79    6.00
   1  -6   4  137.89    6.80
  -1  -6  -4  145.39    6.20
  -2  -6  -4   45.60    2.60
  -2  -6  -4   45.90    2.60
  -3  -6  -4    7.90    1.20
  -3  -6  -4    8.10    1.10
  -4  -6  -4   27.00    2.10
 -10  -7   4    0.10    0.80
  -7  -7   4   10.80    1.50
  -6  -7   4    2.10    0.90
  -5  -7   4    3.10    0.80
  -4  -7   4  128.89    5.60
  -3  -7   4    4.90    0.70
   2  -7  -4  332.27   12.90
   2  -7  -4  327.67   12.90
  -2  -7   4  315.77   12.60
   1  -7  -4   49.20    2.60
   0  -7  -4  140.79    6.00
   0  -7   4  135.49    6.90
   0  -7  -4  138.39    6.10
  -1  -7  -4   16.70    1.40
   1  -7   4   15.30    1.80
  -2  -7  -4  409.56   16.40
  -3  -7  -4    9.80    1.20
 -10  -8   4  102.69    4.90
  -8  -8   4   58.49    3.50
  -7  -8   4  108.39    5.30
  -6  -8   4   39.00    2.50
  -5  -8   4    3.50    0.80
  -4  -8   4    8.80    1.00
  -3  -8   4    1.40    0.50
   2  -8  -4  133.79    5.90
   2  -8  -4  134.89    5.90
   1  -8  -4  296.77   11.90
   0  -8  -4  258.47   10.40
   0  -8   4  244.58   11.50
   0  -8  -4  257.47   10.50
  -1  -8  -4   73.29    3.60
   1  -8   4   69.59    4.40
  -2  -8  -4   42.70    2.60
  -3  -8  -4   56.89    3.20
  -8  -9   4    1.60    1.00
  -7  -9   4   61.89    3.60
  -6  -9   4    6.20    1.10
  -5  -9   4    0.60    0.60
  -4  -9   4    5.00    0.80
  -3  -9   4   22.10    1.40
   2  -9  -4  124.39    5.50
   1  -9  -4   67.49    3.30
   0  -9  -4  126.09    5.50
   0  -9  -4  126.09    5.70
  -1  -9  -4    4.30    0.90
  -2  -9  -4   79.59    4.00
  -3  -9  -4   41.90    2.60
  -9 -10   4   42.70    2.80
  -8 -10   4  145.29    6.80
  -7 -10   4    1.70    1.00
  -6 -10   4   45.60    2.80
  -5 -10   4    9.00    1.10
  -4 -10   4   88.99    4.10
  -3 -10   4    7.80    0.80
   1 -10  -4  222.78    9.20
   0 -10  -4   18.40    1.40
   0 -10  -4   18.10    1.60
  -1 -10  -4  171.38    7.50
  -9 -11   4   79.09    4.20
  -8 -11   4   43.70    2.90
  -7 -11   4   99.79    5.00
  -6 -11   4    0.30    0.70
  -5 -11   4    1.50    0.70
  -4 -11   4   76.79    3.70
  -9 -12   4    4.20    1.00
  -8 -12   4    5.60    1.20
  -7 -12   4   13.40    1.60
  -6 -12   4    8.00    1.20
  -5 -12   4    8.60    1.10
  -4 -12   4    5.50    0.80
  -9 -13   4    6.40    1.10
  -8 -13   4   34.40    2.40
  -7 -13   4   13.30    1.60
  -6 -13   4   51.49    3.00
  -5 -13   4   47.30    2.70
  -4 -13   4    2.60    0.70
  -8 -14   4   36.10    2.50
  -7 -14   4  153.48    7.00
  -6 -14   4   19.30    1.80
  -5 -14   4  193.58    8.30
  -8 -15   4    2.80    0.90
  -7 -15   4    2.70    1.00
  -6 -15   4   10.00    1.30
  -5 -15   4    4.40    0.90
  -7 -16   4   93.29    4.70
  -6 -16   4   55.39    3.10
  -5 -16   4   50.49    2.80
  -6 -17   4    2.80    0.80
  -4  29   5   10.10    0.80
  -3  29   5   18.60    1.20
  -4  28   5    2.20    0.60
  -3  28   5   20.90    1.30
  -2  28   5    8.60    0.80
   1  28  -5    3.00    0.60
   0  28  -5    0.00    0.50
  -1  28  -5   -0.30    0.50
  -6  27   5    1.30    0.40
  -5  27   5    1.70    0.50
  -4  27   5    4.10    0.70
  -3  27   5   10.20    1.00
  -2  27   5   33.90    1.90
   1  27  -5    1.70    0.60
   0  27  -5    1.60    0.70
  -1  27  -5    5.30    0.80
  -6  26   5    2.30    0.50
  -6  26   5    2.20    0.60
  -5  26   5    4.70    0.70
  -4  26   5    1.40    0.60
  -3  26   5   81.79    3.80
  -2  26   5    3.00    0.70
   1  26  -5    1.90    0.70
   0  26  -5   25.00    1.80
  -1  26  -5    7.30    1.00
  -3  26  -5    0.70    0.40
  -7  25   5    1.60    0.50
  -7  25   5    0.60    0.40
  -6  25   5    0.50    0.50
  -6  25   5    0.60    0.60
  -5  25   5    0.90    0.60
  -4  25   5    1.10    0.60
  -4  25   5    1.90    0.70
  -3  25   5    6.40    1.00
  -2  25   5   63.19    3.00
   2  25  -5   48.60    2.80
   1  25  -5    7.80    1.10
  -1  25   5    7.70    0.90
   0  25  -5   63.49    3.40
  -1  25  -5   34.80    2.20
  -3  25  -5    0.70    0.60
  -7  24   5    2.80    0.60
  -7  24   5    2.60    0.50
  -6  24   5    1.40    0.60
  -6  24   5    1.80    0.60
  -5  24   5    0.40    0.60
  -5  24   5    1.90    0.80
  -4  24   5    2.30    0.70
  -4  24   5    3.00    0.80
  -3  24   5   64.89    3.40
  -2  24   5  103.49    4.50
   2  24  -5   84.69    4.40
  -1  24   5   10.80    1.10
   1  24  -5   10.90    1.30
   0  24  -5   15.70    1.50
  -1  24  -5   39.90    2.50
  -3  24  -5    7.40    0.90
  -7  23   5    0.60    0.60
  -7  23   5    0.40    0.50
  -6  23   5    2.20    0.70
  -6  23   5    2.20    0.70
  -5  23   5    0.70    0.70
  -5  23   5    0.60    0.80
  -4  23   5    8.80    1.10
  -4  23   5   10.90    1.30
  -3  23   5   40.60    2.50
  -2  23   5   29.30    1.90
   2  23  -5   23.70    1.90
  -1  23   5   24.50    1.70
   1  23  -5   26.40    2.00
   0  23  -5   45.70    2.80
   0  23  -5   43.60    2.80
  -1  23  -5   26.50    2.10
  -1  23  -5   29.60    2.20
  -3  23  -5    1.40    0.70
  -3  23  -5    0.30    0.60
  -4  23  -5    0.20    0.50
  -7  22   5    2.00    0.70
  -7  22   5    1.00    0.60
  -6  22   5    2.10    0.80
  -6  22   5    1.30    0.70
  -5  22   5   -0.10    0.60
  -5  22   5    0.40    0.70
  -4  22   5    0.10    0.70
  -4  22   5   -0.20    0.80
  -3  22   5    0.20    0.60
  -3  22   5    0.50    0.80
  -2  22   5   15.90    1.50
   2  22  -5   13.30    1.50
   1  22  -5   30.10    2.30
  -1  22   5   36.60    2.20
   0  22  -5   12.50    1.60
   0  22  -5   14.70    1.60
  -1  22  -5   34.90    2.50
  -1  22  -5   37.30    2.40
  -1  22  -5   40.00    2.60
  -2  22  -5    2.70    1.00
  -2  22  -5    1.80    0.80
  -3  22  -5    1.70    0.80
  -3  22  -5    2.20    0.80
  -4  22  -5    6.80    0.90
  -4  22  -5    7.30    0.90
  -8  21   5    1.60    0.60
  -8  21   5    0.90    0.50
  -7  21   5    8.60    1.10
  -7  21   5    9.20    1.00
  -6  21   5    1.00    0.80
  -6  21   5   -0.20    0.70
  -5  21   5    1.50    0.80
  -5  21   5    0.60    0.90
  -4  21   5   20.50    1.70
  -3  21   5   22.50    1.70
  -3  21   5   26.00    2.00
  -2  21   5   17.80    1.60
   2  21  -5   19.70    1.70
  -1  21   5   32.70    2.10
   1  21  -5   32.40    2.30
   1  21  -5   32.90    2.40
   0  21  -5   30.20    2.30
   0  21  -5   30.40    2.30
  -1  21  -5   55.69    3.30
  -1  21  -5   56.89    3.30
  -2  21  -5   12.40    1.50
  -2  21  -5   11.50    1.40
  -3  21  -5    6.80    1.10
  -3  21  -5    7.70    1.10
  -4  21  -5    3.90    0.80
  -4  21  -5    2.20    0.80
  -9  20   5    1.50    0.50
  -8  20   5    1.30    0.60
  -8  20   5    0.90    0.50
  -7  20   5    2.60    0.80
  -6  20   5    1.00    0.80
  -6  20   5    1.00    0.80
  -5  20   5   11.70    1.30
  -5  20   5    8.00    1.20
  -4  20   5   99.79    4.80
  -3  20   5    0.10    0.70
  -3  20   5    0.40    0.80
  -2  20   5   33.40    2.10
   2  20  -5   23.90    2.10
  -1  20   5   23.00    1.80
   1  20  -5   28.60    2.20
   1  20  -5   26.20    2.20
   0  20  -5   19.60    1.90
   0  20  -5   21.10    1.90
   0  20  -5   20.20    1.90
  -1  20  -5    2.70    1.10
  -1  20  -5    4.60    1.10
  -2  20  -5   13.00    1.60
  -2  20  -5   11.70    1.50
  -3  20  -5   30.60    2.10
  -3  20  -5   29.20    2.20
  -3  20  -5   30.20    2.10
  -4  20  -5    6.30    1.00
  -4  20  -5    4.60    1.00
  -5  20  -5   14.10    1.10
  -9  19   5   -0.20    0.50
  -9  19   5    0.50    0.50
  -8  19   5    7.20    1.00
  -8  19   5    7.00    0.80
  -7  19   5   38.90    2.30
  -6  19   5    4.10    0.90
  -6  19   5    3.40    1.00
  -5  19   5    6.10    1.10
  -5  19   5    6.50    1.10
  -4  19   5    1.20    0.80
  -3  19   5   63.39    3.30
   2  19  -5   10.00    1.40
  -2  19   5   10.90    1.30
  -1  19   5  193.28    8.40
   1  19  -5  205.18    8.80
   1  19  -5  193.08    8.60
   1  19  -5  200.18    8.70
   0  19  -5   21.30    2.00
   0  19  -5   22.20    2.00
   0  19  -5   18.00    1.90
  -1  19  -5    1.00    0.90
  -2  19  -5    0.90    1.00
  -2  19  -5    0.50    1.00
  -2  19  -5    2.20    1.10
  -3  19  -5    1.50    0.90
  -3  19  -5    0.80    0.80
  -3  19  -5    0.70    0.90
  -3  19  -5    2.00    1.00
  -4  19  -5    0.30    0.70
  -4  19  -5    0.20    0.80
  -5  19  -5    0.10    0.60
  -9  18   5   23.40    1.40
  -9  18   5   15.40    1.30
  -8  18   5    1.20    0.70
  -8  18   5   -0.20    0.60
  -7  18   5   28.30    2.00
  -6  18   5    2.80    1.00
  -6  18   5    2.60    0.90
  -5  18   5    6.10    1.20
  -4  18   5   31.40    2.20
  -3  18   5   10.00    1.20
   3  18  -5    8.80    1.20
   2  18  -5   21.90    1.90
   1  18  -5    1.70    1.00
  -1  18   5    1.50    0.80
   1  18  -5    1.90    1.10
   1  18  -5    1.90    1.00
   0  18  -5    6.40    1.30
   0  18  -5    8.00    1.40
   0  18  -5    6.70    1.30
  -1  18  -5   92.59    4.90
  -2  18  -5   54.49    3.20
  -2  18  -5   50.09    3.20
  -2  18  -5   56.79    3.50
  -2  18  -5   54.69    3.30
  -3  18  -5   41.50    2.80
  -3  18  -5   48.90    2.90
  -3  18  -5   45.10    3.00
  -3  18  -5   47.90    2.90
  -4  18  -5   37.00    2.30
  -4  18  -5   33.90    2.20
  -4  18  -5   35.40    2.50
  -5  18  -5    8.20    1.00
  -5  18  -5   11.40    1.20
  -9  17   5    0.90    0.60
  -8  17   5   10.60    1.20
  -8  17   5    6.10    0.90
  -7  17   5   41.60    2.50
  -6  17   5   15.20    1.60
  -6  17   5   13.50    1.30
  -5  17   5  210.78    9.10
  -4  17   5   83.29    4.20
  -3  17   5   52.39    2.80
   3  17  -5   42.70    2.70
   2  17  -5   12.00    1.40
   1  17  -5   38.90    2.60
   1  17  -5   35.90    2.60
   1  17  -5   41.50    2.70
   0  17  -5    3.70    1.20
   0  17  -5    4.30    1.20
   0  17  -5    2.00    1.10
  -1  17  -5   37.60    2.60
  -1  17  -5   37.70    2.80
  -2  17  -5    2.60    1.20
  -2  17  -5    4.50    1.30
  -2  17  -5    3.00    1.20
  -2  17  -5    3.90    1.30
  -3  17  -5   33.60    2.50
  -3  17  -5   33.90    2.50
  -3  17  -5   32.80    2.60
  -3  17  -5   37.40    2.50
  -4  17  -5   23.10    1.90
  -4  17  -5   22.80    1.80
  -4  17  -5   22.60    2.00
  -5  17  -5    6.70    1.00
  -5  17  -5    8.50    1.20
 -10  16   5    0.10    0.50
  -9  16   5    3.50    0.80
  -8  16   5    5.40    1.00
  -8  16   5    4.60    0.80
  -7  16   5   36.80    2.30
  -6  16   5    4.30    0.90
  -6  16   5    4.30    1.10
  -5  16   5    4.70    1.10
  -4  16   5  157.88    7.10
  -3  16   5   53.89    3.00
   3  16  -5   54.69    3.00
   2  16  -5    2.00    0.90
   2  16  -5   -0.10    0.90
   1  16  -5   10.80    1.50
   1  16  -5   11.90    1.50
   1  16  -5   11.50    1.50
   0  16  -5   10.50    1.40
   0  16  -5   11.90    1.60
   0  16  -5    8.90    1.40
  -1  16  -5   28.50    2.30
  -1  16  -5   35.00    2.60
  -2  16  -5   55.19    3.50
  -2  16  -5   55.09    3.40
  -2  16  -5   53.79    3.50
  -2  16  -5   56.99    3.40
  -3  16  -5  249.18   11.20
  -3  16  -5  266.87   11.20
  -3  16  -5  258.27   11.40
  -3  16  -5  273.57   11.20
  -4  16  -5   44.90    3.00
  -4  16  -5   46.90    2.80
  -4  16  -5   46.60    3.10
  -5  16  -5    4.10    1.00
  -6  16  -5   20.50    1.40
 -10  15   5   -0.60    0.60
 -10  15   5   -0.10    0.40
  -9  15   5   11.60    1.10
  -9  15   5    8.20    1.00
  -8  15   5    1.30    0.80
  -8  15   5    0.50    0.70
  -7  15   5   74.89    3.80
  -7  15   5   62.09    3.40
  -6  15   5    1.30    1.00
  -6  15   5    0.90    0.70
  -5  15   5   21.40    1.90
  -4  15   5    6.30    1.10
  -3  15   5   72.99    3.70
   3  15  -5   68.39    3.60
   2  15  -5   10.30    1.30
   2  15  -5    8.30    1.40
   1  15  -5   14.20    1.60
   1  15  -5   14.10    1.60
   1  15  -5   13.90    1.60
   0  15  -5   54.29    3.30
   0  15  -5   52.19    3.40
   0  15  -5   52.29    3.20
  -1  15  -5    2.60    1.20
  -1  15  -5    6.20    1.40
  -2  15  -5   96.89    5.10
  -2  15  -5   92.59    4.90
  -2  15  -5   98.69    5.30
  -2  15  -5  100.39    5.00
  -3  15  -5   -0.40    1.10
  -3  15  -5    0.90    1.10
  -3  15  -5   -0.60    1.20
  -3  15  -5    0.50    1.10
  -4  15  -5   65.89    3.80
  -4  15  -5   65.59    3.60
  -5  15  -5   13.80    1.50
  -6  15  -5   28.70    1.90
  -6  15  -5   30.50    1.90
 -10  14   5    0.20    0.60
 -10  14   5    0.00    0.40
 -10  14   5    1.10    0.60
  -9  14   5    3.40    0.80
  -9  14   5    2.40    0.90
  -8  14   5    1.20    0.90
  -8  14   5    1.10    0.70
  -7  14   5    4.30    1.10
  -7  14   5    4.90    1.00
  -6  14   5   45.20    2.70
  -5  14   5   12.90    1.50
  -4  14   5   43.30    2.70
  -3  14   5    1.90    0.80
   3  14  -5    1.00    0.80
  -2  14   5   17.40    1.40
   2  14  -5   17.30    1.70
   2  14  -5   19.90    1.70
   1  14  -5   44.80    2.90
   1  14  -5   49.00    3.10
   1  14  -5   50.59    3.00
   0  14  -5  177.58    8.20
   0  14  -5  180.88    8.10
   0  14  -5  184.98    8.30
   0  14  -5  179.08    8.00
  -1  14  -5   28.00    2.30
  -1  14  -5   25.50    2.40
  -1  14  -5   28.00    2.30
  -2  14  -5  255.57   11.50
  -2  14  -5  279.27   11.50
  -2  14  -5  259.67   11.60
  -2  14  -5  272.17   11.40
  -3  14  -5    4.90    1.20
  -3  14  -5    2.90    1.30
  -3  14  -5    3.90    1.30
  -3  14  -5    3.80    1.10
  -4  14  -5   75.59    4.20
  -4  14  -5   68.49    3.80
  -5  14  -5   29.60    2.30
  -6  14  -5    6.40    1.00
  -6  14  -5    6.60    1.00
 -10  13   5    1.00    0.50
 -10  13   5    1.00    0.60
  -9  13   5   15.80    1.40
  -8  13   5    4.40    1.00
  -8  13   5    2.00    0.80
  -8  13   5    3.30    0.80
  -7  13   5   32.30    2.20
  -7  13   5   32.00    2.30
  -6  13   5  131.79    6.00
  -5  13   5  193.98    8.50
  -4  13   5   34.10    2.30
  -3  13   5    8.70    1.10
   3  13  -5    6.90    1.00
  -2  13   5  155.58    6.80
   2  13  -5  158.88    7.20
   2  13  -5  165.18    7.10
   1  13  -5   11.70    1.40
   1  13  -5    8.60    1.40
   1  13  -5   11.20    1.40
   0  13  -5   35.70    2.60
   0  13  -5   37.70    2.60
   0  13  -5   36.30    2.70
  -1  13  -5  188.08    8.50
  -1  13  -5  185.68    8.30
  -1  13  -5  186.58    8.60
  -2  13  -5    1.80    1.10
  -2  13  -5    3.00    1.30
  -2  13  -5    2.00    1.10
  -2  13  -5    2.70    1.30
  -3  13  -5   59.09    3.70
  -3  13  -5   59.29    3.50
  -3  13  -5   57.79    3.50
  -4  13  -5    0.50    0.90
  -4  13  -5    0.70    1.20
  -5  13  -5   35.70    2.60
  -5  13  -5   36.20    2.60
  -6  13  -5    3.60    1.00
  -6  13  -5    4.30    1.00
 -10  12   5    0.80    0.50
 -10  12   5    2.00    0.70
  -9  12   5    8.90    1.10
  -8  12   5    2.70    1.00
  -8  12   5    3.60    0.80
  -7  12   5    9.60    1.30
  -7  12   5    8.20    1.30
  -6  12   5    9.20    1.20
  -5  12   5   15.70    1.70
  -4  12   5   74.39    3.70
   4  12  -5   63.49    3.40
  -3  12   5    3.30    0.90
   3  12  -5    3.70    0.80
   2  12  -5   63.39    3.60
  -2  12   5   64.59    3.30
   2  12  -5   64.99    3.40
   1  12  -5   12.10    1.40
   1  12  -5   10.60    1.40
   1  12  -5   10.00    1.40
   0  12  -5   19.60    2.00
   0  12  -5   22.30    2.10
   0  12  -5   23.20    1.90
  -1  12  -5   58.19    3.70
  -1  12  -5   62.49    3.50
  -1  12  -5   59.89    3.70
  -2  12  -5   22.90    2.30
  -2  12  -5   23.80    2.10
  -2  12  -5   21.60    2.20
  -2  12  -5   28.20    2.20
  -3  12  -5   20.20    2.10
  -3  12  -5   16.80    1.80
  -3  12  -5   18.10    1.80
  -4  12  -5    5.10    1.20
  -4  12  -5    6.90    1.50
  -4  12  -5    6.90    1.50
  -5  12  -5    4.30    1.30
  -5  12  -5    5.60    1.30
  -6  12  -5    5.90    1.10
  -6  12  -5    8.50    1.20
  -7  12  -5    2.30    0.60
 -11  11   5    4.40    0.60
 -10  11   5    6.80    0.80
 -10  11   5    7.30    1.00
  -9  11   5   15.70    1.50
  -8  11   5   15.90    1.60
  -8  11   5   14.20    1.40
  -7  11   5   44.90    2.80
  -7  11   5   38.70    2.60
  -6  11   5  179.08    7.90
  -5  11   5  488.25   19.50
  -4  11   5   10.30    1.20
   4  11  -5    9.90    1.10
  -3  11   5    1.00    0.70
   3  11  -5    0.80    0.60
  -2  11   5    1.10    0.60
   2  11  -5    0.20    0.70
   2  11  -5    0.30    0.80
   1  11  -5   37.80    2.50
   1  11  -5   38.00    2.60
   1  11  -5   37.00    2.40
   0  11  -5   27.60    2.20
   0  11  -5   23.00    2.00
   0  11  -5   24.40    2.00
  -1  11  -5  128.69    6.40
  -1  11  -5  128.89    6.20
  -1  11  -5  135.29    6.40
  -2  11  -5    3.50    1.20
  -2  11  -5    3.10    1.40
  -2  11  -5    2.00    1.00
  -3  11  -5    4.20    1.20
  -3  11  -5    3.80    1.50
  -3  11  -5    2.20    1.00
  -4  11  -5    0.60    0.90
  -4  11  -5    1.00    1.20
  -4  11  -5    0.20    1.20
  -5  11  -5   12.00    1.60
  -5  11  -5   10.90    1.50
  -6  11  -5    9.60    1.30
  -6  11  -5   10.00    1.30
  -7  11  -5    1.90    0.60
 -11  10   5    0.20    0.50
 -11  10   5    0.50    0.50
 -10  10   5    4.00    0.70
 -10  10   5    4.50    0.90
  -9  10   5    1.90    0.80
  -9  10   5    2.70    0.80
  -8  10   5  178.98    8.00
  -8  10   5  190.58    8.20
  -7  10   5   12.20    1.50
  -7  10   5   13.20    1.50
  -6  10   5   76.79    4.00
  -5  10   5    9.40    1.30
  -4  10   5    4.50    1.00
   4  10  -5    3.20    0.80
  -3  10   5  197.68    8.50
   3  10  -5  205.48    8.40
   2  10  -5   19.40    1.80
   2  10  -5   19.50    1.60
  -2  10   5   18.10    1.50
   1  10  -5   10.30    1.30
   1  10  -5    9.40    1.40
   0  10  -5    4.60    1.10
   0  10  -5    4.30    1.20
   0  10  -5    2.50    1.10
  -1  10  -5    8.70    1.50
  -1  10  -5    8.10    1.30
  -2  10  -5   23.70    2.20
  -2  10  -5   22.60    1.90
  -2  10  -5   24.10    2.00
  -3  10  -5  110.79    5.80
  -3  10  -5  111.39    5.40
  -3  10  -5  106.59    5.70
  -4  10  -5  178.88    8.30
  -4  10  -5  171.18    7.80
  -4  10  -5  180.38    8.30
  -5  10  -5    8.40    1.50
  -6  10  -5    1.30    0.90
  -7  10  -5    0.60    0.50
 -11   9   5    2.00    0.60
 -11   9   5    2.00    0.60
 -10   9   5    5.00    0.80
  -9   9   5   12.00    1.30
  -9   9   5    8.70    1.10
  -8   9   5    1.60    1.00
  -8   9   5    2.40    1.00
  -7   9   5    3.60    1.20
  -7   9   5    6.70    1.20
  -6   9   5   53.19    3.10
  -5   9   5   19.50    1.70
  -4   9   5   12.20    1.30
   4   9  -5   12.40    1.20
   3   9  -5    6.10    0.90
  -3   9   5    5.80    1.00
  -2   9   5   68.19    3.50
   2   9  -5   74.89    3.90
   2   9  -5   76.69    3.70
   1   9  -5    5.80    1.10
   1   9  -5    6.00    1.20
   1   9  -5    5.80    1.20
   0   9  -5   56.49    3.40
   0   9  -5   56.69    3.40
   0   9  -5   63.59    3.40
  -1   9  -5   72.79    4.10
  -1   9  -5   73.59    3.90
  -1   9  -5   70.19    3.90
  -2   9  -5   75.89    4.40
  -2   9  -5   74.39    4.00
  -2   9  -5   75.59    4.10
  -2   9  -5   77.19    4.30
  -3   9  -5   10.70    1.70
  -3   9  -5   14.00    1.60
  -3   9  -5   10.80    1.70
  -4   9  -5    8.90    1.40
  -4   9  -5    7.60    1.60
  -5   9  -5  105.59    5.40
  -6   9  -5   26.90    2.10
  -7   9  -5    0.50    0.70
  -7   9  -5    2.10    0.60
 -11   8   5   -0.80    0.60
 -11   8   5    0.70    0.60
 -10   8   5    1.90    0.60
  -9   8   5    6.20    1.10
  -9   8   5    6.40    1.00
  -8   8   5   61.59    3.50
  -8   8   5   59.39    3.40
  -7   8   5  249.08   10.90
  -7   8   5  260.57   10.80
  -6   8   5   30.40    2.30
  -6   8   5   29.60    2.20
   4   8  -5   30.00    1.90
   3   8  -5    4.60    0.80
   3   8  -5    4.30    0.90
   2   8  -5   88.69    4.50
   2   8  -5   88.89    4.20
   1   8  -5  167.38    7.40
   1   8  -5  158.38    7.30
   1   8  -5  164.78    7.10
   0   8  -5    2.00    0.90
   0   8  -5    1.80    1.10
  -1   8  -5   35.70    2.70
  -1   8  -5   40.00    2.50
  -1   8  -5   32.20    2.40
  -2   8  -5   34.00    2.70
  -2   8  -5   35.10    2.50
  -2   8  -5   40.50    2.80
  -3   8  -5  153.28    7.00
  -3   8  -5  149.79    7.30
  -4   8  -5    5.90    1.40
  -5   8  -5   13.30    1.70
  -5   8  -5   10.30    1.20
  -6   8  -5    1.40    1.00
  -6   8  -5    2.30    0.90
  -7   8  -5    7.00    1.00
  -7   8  -5    8.00    0.90
 -10   7   5   31.10    1.90
 -10   7   5   30.20    1.90
  -9   7   5  102.79    5.00
  -9   7   5  105.49    4.90
  -8   7   5   66.09    3.60
  -8   7   5   61.29    3.50
  -7   7   5   33.50    2.40
  -7   7   5   27.70    2.20
  -6   7   5   38.60    2.60
  -6   7   5   42.60    2.60
   4   7  -5   27.90    1.80
   3   7  -5   51.29    2.80
   3   7  -5   51.69    2.70
   2   7  -5   11.70    1.40
   2   7  -5   15.90    1.40
   1   7  -5  113.79    5.50
   1   7  -5  119.39    5.50
   1   7  -5  111.69    5.20
   0   7  -5  345.07   14.30
  -1   7  -5    8.40    1.30
  -1   7  -5    6.90    1.40
  -1   7  -5    5.90    1.20
  -2   7  -5   42.60    2.80
  -2   7  -5   42.00    2.90
  -3   7  -5    1.70    1.10
  -3   7  -5    3.00    1.30
  -4   7  -5   42.30    3.00
  -5   7  -5    3.00    1.30
  -5   7  -5    3.80    1.20
  -5   7  -5    1.50    0.80
  -6   7  -5    0.70    1.00
  -6   7  -5    2.40    0.90
  -7   7  -5    4.50    1.00
  -7   7  -5    2.60    0.70
 -10   6   5   65.59    3.20
 -10   6   5   65.49    3.30
  -9   6   5   82.49    4.00
  -9   6   5   74.69    4.00
  -8   6   5   53.09    3.10
  -8   6   5   48.10    3.00
  -7   6   5  192.58    8.40
  -7   6   5  185.18    8.30
  -6   6   5   39.70    2.70
  -6   6   5   41.80    2.60
   4   6  -5    7.80    1.00
   3   6  -5   54.99    2.90
   3   6  -5   50.79    2.70
   2   6  -5   11.40    1.40
   2   6  -5   13.40    1.20
   1   6  -5    3.80    0.80
   1   6  -5    4.70    1.10
   0   6  -5    0.60    1.00
  -1   6  -5   29.00    2.10
  -1   6  -5   27.10    2.20
  -2   6  -5   86.29    4.50
  -2   6  -5   87.29    4.70
  -3   6  -5    1.00    1.00
  -3   6  -5    0.90    1.20
  -3   6  -5    0.80    1.10
  -4   6  -5   35.60    2.80
  -4   6  -5   34.40    2.70
  -5   6  -5   15.20    1.90
  -5   6  -5   17.00    1.80
  -6   6  -5    2.40    1.10
  -6   6  -5    4.20    1.00
  -7   6  -5    9.90    1.20
 -11   5   5    2.50    0.80
 -10   5   5   23.70    1.70
  -9   5   5    2.40    0.90
  -9   5   5    2.00    0.90
  -8   5   5  377.46   15.80
  -8   5   5  400.86   15.80
  -7   5   5    8.40    1.40
  -7   5   5    6.60    1.20
  -6   5   5    0.30    0.80
   5   5  -5    4.20    0.80
   4   5  -5   71.19    3.50
   3   5  -5   61.49    3.20
   2   5  -5    1.50    0.70
   2   5  -5    1.10    0.80
   1   5  -5   15.80    1.60
   1   5  -5   13.20    1.30
   0   5  -5  552.94   21.90
  -1   5  -5    0.10    0.80
  -1   5  -5   -0.40    0.90
  -2   5  -5  171.78    7.80
  -2   5  -5  166.08    7.40
  -2   5  -5  161.28    7.60
  -3   5  -5    8.80    1.40
  -3   5  -5    8.40    1.60
  -3   5  -5    8.20    1.50
  -4   5  -5    1.50    1.30
  -4   5  -5    1.90    1.20
  -5   5  -5   12.30    1.80
  -5   5  -5   12.20    1.60
  -6   5  -5    4.50    1.20
  -6   5  -5    4.90    1.10
  -7   5  -5    2.90    0.90
 -11   4   5    0.10    0.70
 -10   4   5   29.30    2.00
  -9   4   5    6.40    1.10
  -9   4   5    5.70    1.10
  -8   4   5   10.40    1.50
  -8   4   5    7.40    1.40
  -7   4   5    0.90    0.90
  -7   4   5   -0.20    0.90
  -6   4   5   47.10    2.80
   5   4  -5   81.59    3.90
   4   4  -5   69.59    3.50
   3   4  -5   16.60    1.40
   2   4  -5   32.60    2.00
   2   4  -5   30.30    1.90
   1   4  -5    6.60    1.00
   1   4  -5    7.20    1.10
   0   4  -5  163.98    7.30
  -1   4  -5   20.70    2.00
  -1   4  -5   23.50    1.90
  -1   4  -5   21.70    1.90
  -2   4  -5   29.70    2.40
  -2   4  -5   30.00    2.10
  -2   4  -5   26.80    2.20
  -3   4  -5    6.10    1.40
  -3   4  -5    7.60    1.40
  -4   4  -5  109.69    5.80
  -4   4  -5  111.79    5.70
  -5   4  -5    1.00    1.20
  -5   4  -5    1.70    1.10
  -6   4  -5    1.00    1.10
  -6   4  -5    2.30    0.90
  -7   4  -5   17.30    1.50
 -11   3   5    1.60    0.80
 -10   3   5   76.09    3.80
  -9   3   5    3.80    1.00
  -9   3   5    1.80    1.00
  -8   3   5    8.90    1.40
  -8   3   5    9.20    1.40
  -7   3   5    0.60    1.00
  -7   3   5    0.80    0.80
  -6   3   5  149.79    6.80
   5   3  -5    1.20    0.70
   4   3  -5  170.68    7.20
  -3   3   5   58.39    4.00
   3   3  -5   71.99    3.40
   2   3  -5  214.08    8.90
   1   3  -5  477.55   18.70
   1   3  -5  473.25   18.90
   0   3  -5  106.79    5.20
   0   3  -5  104.09    5.10
  -1   3  -5  321.97   13.60
  -1   3  -5  321.17   13.30
  -1   3  -5  335.47   13.50
  -2   3  -5    6.00    1.10
  -2   3  -5    4.50    1.20
  -2   3  -5    5.00    1.20
  -3   3  -5   44.80    3.20
  -3   3  -5   45.70    3.00
  -4   3  -5   25.50    2.40
  -4   3  -5   24.40    2.20
  -4   3  -5   27.40    2.10
  -5   3  -5    6.70    1.50
  -5   3  -5    5.10    1.20
  -6   3  -5    2.50    1.00
  -6   3  -5    2.10    0.90
  -7   3  -5   19.10    1.60
 -11   2   5   11.20    1.20
 -10   2   5   -0.80    0.80
  -9   2   5   94.99    4.50
  -9   2   5   89.29    4.60
  -8   2   5   17.40    1.70
  -8   2   5   14.10    1.60
  -7   2   5   40.30    2.70
  -6   2   5    7.80    1.20
   5   2  -5    1.80    0.70
   4   2  -5   64.49    3.30
   3   2  -5   39.40    2.30
   3   2  -5   39.90    2.20
  -3   2   5   37.40    2.90
  -2   2   5    4.50    1.00
   2   2  -5    2.80    0.80
   2   2  -5    3.00    0.90
   1   2  -5   26.10    2.10
   1   2  -5   27.50    1.90
   1   2  -5   32.00    2.00
   1   2  -5   28.10    2.00
   0   2  -5   57.69    3.30
   0   2  -5   57.19    3.20
  -1   2  -5   24.70    2.10
  -1   2  -5   21.80    1.80
  -1   2  -5   24.60    2.00
  -2   2  -5    5.80    1.40
  -2   2  -5    6.90    1.20
  -3   2  -5   20.40    2.20
  -3   2  -5   21.20    1.70
  -3   2  -5   20.60    2.00
  -4   2  -5   10.60    1.70
  -4   2  -5   11.30    1.60
  -4   2  -5    9.10    1.30
  -5   2  -5   50.49    3.30
  -5   2  -5   44.60    3.00
  -6   2  -5    0.10    1.00
  -7   2  -5    9.70    1.20
 -11   1   5    1.00    0.70
 -10   1   5   73.99    3.80
  -9   1   5   27.30    2.00
  -9   1   5   29.10    2.20
  -8   1   5  127.29    5.90
  -8   1   5  116.89    5.80
  -7   1   5  218.28    9.40
   5   1  -5    8.00    1.00
   4   1  -5  113.29    5.10
   3   1  -5    0.70    0.70
   3   1  -5    0.70    0.60
  -2   1   5   52.69    3.40
   2   1  -5   55.89    3.00
   1   1  -5  188.58    8.10
   1   1  -5  189.78    7.90
   1   1  -5  180.28    8.00
   0   1  -5   48.60    3.00
   0   1  -5   54.79    2.90
   0   1  -5   49.80    2.90
  -1   1  -5    5.10    1.20
  -1   1  -5    5.50    0.90
  -1   1  -5    5.10    1.10
  -2   1  -5    7.40    1.10
  -2   1  -5    5.80    1.20
  -3   1  -5   49.80    3.40
  -3   1  -5   52.29    3.20
  -3   1  -5   49.60    3.00
  -4   1  -5   63.59    4.00
  -4   1  -5   62.09    3.70
  -4   1  -5   65.89    3.60
  -5   1  -5   27.10    2.40
  -5   1  -5   21.90    1.90
  -6   1  -5    1.00    1.00
  -7   1  -5   19.90    1.60
 -11   0   5   -0.40    0.60
 -11   0   5    0.30    0.70
 -10   0   5   -0.10    0.70
  -9   0   5    1.30    0.80
  -9   0   5    0.50    0.90
  -8   0   5    6.40    1.30
  -8   0   5    6.00    1.30
  -7   0   5    6.50    1.30
   5   0  -5    2.20    0.80
  -5   0   5    2.20    0.80
   4   0  -5    3.20    0.80
   3   0  -5    2.10    0.70
   3   0  -5    1.90    0.60
  -2   0   5    0.40    0.70
   2   0  -5    1.50    0.70
   1   0  -5    0.30    0.80
   1   0  -5   -0.10    0.60
   1   0  -5    0.80    0.80
   0   0  -5    0.10    0.90
   0   0  -5    0.20    0.70
   0   0  -5    0.20    0.70
  -1   0  -5    2.30    1.00
  -1   0  -5    2.60    0.80
  -1   0  -5    2.30    0.90
  -2   0  -5    6.30    1.30
  -2   0  -5    5.90    1.00
  -2   0  -5    5.80    1.10
  -3   0  -5    6.10    1.40
  -3   0  -5    8.30    1.30
  -3   0  -5    6.20    1.20
  -4   0  -5    0.50    1.10
  -4   0  -5    1.30    1.00
  -4   0  -5    2.40    1.00
  -5   0  -5    1.90    1.10
  -5   0  -5   -0.10    0.80
  -6   0  -5    0.40    0.90
  -7   0  -5    1.20    0.70
 -11  -1   5    0.70    0.50
 -11  -1   5    1.30    0.70
 -10  -1   5   64.09    3.40
  -9  -1   5   24.70    1.90
  -9  -1   5   26.20    2.10
  -8  -1   5  125.49    6.00
  -8  -1   5  131.99    6.20
   5  -1  -5    9.60    1.20
  -5  -1   5    9.80    1.20
   4  -1  -5  111.59    5.10
   3  -1  -5    1.30    0.70
   3  -1  -5    0.40    0.50
  -2  -1   5   49.80    3.40
   2  -1  -5   55.09    2.80
   1  -1  -5  199.78    8.30
   1  -1  -5  190.78    8.40
   1  -1  -5  202.38    8.30
   0  -1  -5   49.99    2.90
   0  -1  -5   49.00    2.70
   0  -1  -5   47.60    2.80
  -1  -1  -5    3.50    1.00
  -1  -1  -5    4.70    0.90
  -1  -1  -5    5.50    1.00
  -2  -1  -5    8.90    1.40
  -2  -1  -5    8.10    1.10
  -2  -1  -5    8.90    1.20
  -2  -1  -5    7.60    1.20
  -3  -1  -5   52.69    3.40
  -3  -1  -5   53.29    3.20
  -3  -1  -5   55.29    3.20
  -4  -1  -5   63.49    3.90
  -4  -1  -5   62.99    3.60
  -4  -1  -5   69.09    3.60
  -5  -1  -5   25.40    2.30
  -6  -1  -5    0.30    0.90
  -7  -1  -5   18.70    1.40
 -11  -2   5    7.80    1.00
 -11  -2   5    9.20    1.00
 -10  -2   5    0.10    0.80
  -9  -2   5   94.29    4.50
  -9  -2   5   98.39    4.90
  -6  -2   5    6.60    1.20
   5  -2  -5    2.20    0.80
  -5  -2   5    2.00    0.80
   4  -2  -5   68.39    3.50
  -4  -2   5   69.19    3.50
   3  -2  -5   35.90    2.20
   3  -2  -5   37.50    2.10
   2  -2  -5    2.70    0.70
   1  -2  -5   27.70    1.90
   1  -2  -5   27.10    1.90
   1  -2  -5   28.00    1.90
   0  -2  -5   57.09    3.20
   0  -2  -5   57.79    3.00
   0  -2  -5   58.19    3.10
   0  -2  -5   53.29    3.00
  -1  -2  -5   22.60    1.90
  -1  -2  -5   22.90    1.70
  -1  -2  -5   24.10    1.80
  -1  -2  -5   24.40    1.80
  -2  -2  -5    6.70    1.10
  -2  -2  -5    5.10    1.20
  -2  -2  -5    5.60    0.90
  -2  -2  -5    6.60    1.20
  -3  -2  -5   18.70    1.90
  -3  -2  -5   19.40    1.80
  -3  -2  -5   19.30    1.80
  -4  -2  -5    8.80    1.50
  -4  -2  -5   11.60    1.30
  -5  -2  -5   40.50    2.80
  -6  -2  -5    0.20    0.90
 -11  -3   5    1.30    0.60
 -11  -3   5    1.00    0.60
 -10  -3   5   71.29    3.70
  -9  -3   5    3.30    1.10
  -6  -3   5  141.49    6.40
   5  -3  -5    1.40    0.80
  -5  -3   5    0.90    0.70
   4  -3  -5  176.18    7.40
   4  -3  -5  163.38    7.10
  -4  -3   5  175.48    7.30
   3  -3  -5   70.49    3.50
   3  -3  -5   67.99    3.40
   2  -3  -5  206.58    8.60
   2  -3  -5  203.68    8.50
   1  -3  -5  480.35   19.10
   1  -3  -5  490.25   19.20
   1  -3  -5  487.55   19.10
   0  -3  -5  104.49    5.00
   0  -3  -5  101.99    4.80
   0  -3  -5  105.29    4.90
   0  -3  -5  100.79    4.90
  -1  -3  -5  318.27   13.40
  -1  -3  -5  332.07   13.10
  -1  -3  -5  317.97   13.20
  -1  -3  -5  330.37   13.30
  -2  -3  -5    4.90    1.20
  -2  -3  -5    2.90    0.90
  -2  -3  -5    5.10    1.00
  -3  -3  -5   44.70    2.90
  -3  -3  -5   42.20    2.70
  -4  -3  -5   23.80    2.20
  -4  -3  -5   25.90    2.00
  -5  -3  -5    4.00    1.20
  -6  -3  -5    2.70    0.90
 -11  -4   5    0.10    0.50
 -11  -4   5    0.40    0.60
 -10  -4   5   28.90    2.10
  -7  -4   5    1.40    0.90
  -6  -4   5   39.10    2.50
  -5  -4   5   85.89    4.20
   4  -4  -5   64.79    3.40
  -4  -4   5   65.69    3.30
   3  -4  -5   12.40    1.20
   2  -4  -5   29.40    2.00
   2  -4  -5   31.00    2.00
   1  -4  -5    7.20    1.00
   1  -4  -5    7.90    1.00
   0  -4  -5  155.08    6.90
   0  -4  -5  156.28    6.80
   0  -4  -5  156.88    6.90
   0  -4  -5  157.78    6.90
  -1  -4  -5   22.40    1.90
  -1  -4  -5   21.60    1.70
  -1  -4  -5   21.60    1.70
  -1  -4  -5   19.90    1.70
  -2  -4  -5   29.40    2.30
  -2  -4  -5   32.70    2.20
  -3  -4  -5    8.70    1.40
  -3  -4  -5    5.20    1.10
  -4  -4  -5  112.59    5.60
  -4  -4  -5  111.29    5.30
  -5  -4  -5    1.30    1.00
 -11  -5   5    3.70    0.70
 -10  -5   5   24.90    1.90
  -7  -5   5    7.10    1.30
  -6  -5   5    1.30    0.80
  -5  -5   5    3.40    0.80
   4  -5  -5   68.99    3.60
  -4  -5   5   72.49    3.50
   3  -5  -5   59.89    3.10
  -3  -5   5   58.49    2.90
   2  -5  -5    0.70    0.70
   2  -5  -5    1.10    0.70
   1  -5  -5   17.60    1.40
   1  -5  -5   14.00    1.30
   0  -5  -5  574.64   22.00
   0  -5  -5  551.44   22.00
   0  -5  -5  560.44   22.10
  -1  -5  -5    1.00    0.90
  -1  -5  -5    1.50    0.70
  -1  -5  -5    1.10    0.80
  -2  -5  -5  169.18    7.50
  -2  -5  -5  163.48    7.40
  -3  -5  -5    9.20    1.40
  -3  -5  -5    8.00    1.30
  -4  -5  -5    2.70    1.20
  -4  -5  -5    1.10    0.80
  -5  -5  -5   10.00    1.40
  -8  -6   5   52.19    3.20
  -7  -6   5  166.98    7.60
  -6  -6   5   42.70    2.60
  -5  -6   5   35.20    2.20
   4  -6  -5    6.20    1.10
  -4  -6   5    7.70    1.00
   3  -6  -5   47.10    2.70
  -3  -6   5   49.70    2.50
   2  -6  -5   10.00    1.20
   2  -6  -5   11.00    1.20
   1  -6  -5    4.00    0.90
   0  -6  -5    0.70    0.70
   0  -6  -5    0.90    0.80
  -1  -6  -5   25.20    2.00
  -1  -6  -5   24.50    1.80
  -1  -6  -5   28.10    2.00
  -2  -6  -5   80.79    4.30
  -2  -6  -5   88.19    4.40
  -3  -6  -5    0.40    0.80
  -3  -6  -5    1.00    1.00
  -9  -7   5   96.99    4.90
  -8  -7   5   65.49    3.80
  -7  -7   5   27.50    2.20
  -6  -7   5   40.40    2.50
  -5  -7   5    9.70    1.20
  -4  -7   5   24.00    1.70
  -3  -7   5   53.49    2.70
   2  -7  -5   16.90    1.50
   2  -7  -5   11.10    1.40
   1  -7  -5  119.69    5.50
   0  -7  -5  325.87   13.30
   0  -7  -5  331.57   13.40
  -1  -7  -5    6.40    1.10
  -1  -7  -5    5.70    0.90
  -1  -7  -5    7.60    1.20
  -2  -7  -5   40.50    2.60
  -3  -7  -5    1.70    1.00
  -9  -8   5    7.70    1.20
  -8  -8   5   50.59    3.20
  -7  -8   5  254.77   10.90
  -6  -8   5   25.80    2.00
  -5  -8   5   38.80    2.40
  -4  -8   5   25.30    1.70
   3  -8  -5    4.60    1.00
  -3  -8   5    5.10    0.70
   2  -8  -5   86.89    4.30
   2  -8  -5   85.29    4.30
   1  -8  -5  161.28    7.10
   0  -8  -5    2.00    0.90
   0  -8  -5    3.10    0.90
  -1  -8  -5   39.80    2.30
  -1  -8  -5   35.50    2.50
  -2  -8  -5   40.00    2.60
  -3  -8  -5  156.68    7.10
 -10  -9   5    3.10    0.80
  -9  -9   5   12.50    1.40
  -8  -9   5    2.00    1.10
  -7  -9   5    5.20    1.10
  -6  -9   5   53.69    3.10
  -5  -9   5   20.50    1.60
  -4  -9   5   11.20    1.10
   2  -9  -5   74.59    3.90
   1  -9  -5    5.10    1.00
   0  -9  -5   57.69    3.00
   0  -9  -5   50.89    3.10
  -1  -9  -5   69.89    3.80
  -2  -9  -5   70.49    3.90
 -10 -10   5    3.40    0.80
  -9 -10   5    4.10    1.00
  -8 -10   5  183.68    8.20
  -7 -10   5   15.50    1.60
  -6 -10   5   70.89    3.80
  -5 -10   5    8.80    1.10
  -4 -10   5    3.30    0.70
   1 -10  -5   11.20    1.30
   0 -10  -5    2.80    0.80
   0 -10  -5    3.10    1.10
  -1 -10  -5   10.00    1.50
 -10 -11   5    6.00    0.90
  -9 -11   5   12.70    1.40
  -8 -11   5   13.50    1.60
  -7 -11   5   40.20    2.70
  -6 -11   5  159.38    7.20
  -5 -11   5  480.55   19.00
  -4 -11   5   11.40    1.10
  -9 -12   5    6.00    1.10
  -8 -12   5    2.60    0.90
  -7 -12   5    5.70    1.20
  -6 -12   5    9.20    1.20
  -5 -12   5   14.70    1.40
  -9 -13   5   14.90    1.40
  -8 -13   5    1.40    0.90
  -7 -13   5   31.90    2.30
  -6 -13   5  109.39    5.20
  -5 -13   5  184.58    7.90
  -9 -14   5    2.50    0.80
  -8 -14   5    1.50    0.80
  -7 -14   5    2.20    0.90
  -6 -14   5   34.50    2.30
  -8 -15   5    1.00    0.70
  -7 -15   5   57.69    3.20
  -6 -15   5    0.90    0.70
  -7 -16   5   31.10    2.10
  -4  27   6    0.70    0.40
  -5  26   6    7.10    0.70
  -4  26   6    0.10    0.50
  -3  26   6    2.90    0.60
   1  26  -6    0.40    0.50
   0  26  -6    4.70    0.70
   0  26  -6    3.30    0.60
  -6  25   6    1.20    0.40
  -5  25   6   -0.10    0.50
  -4  25   6    1.30    0.60
  -3  25   6   -0.30    0.60
  -2  25   6    3.20    0.60
   1  25  -6    2.50    0.70
   1  25  -6    2.70    0.60
   0  25  -6    4.10    0.80
   0  25  -6    4.10    0.70
  -1  25  -6   22.20    1.50
  -1  25  -6   26.30    1.60
  -6  24   6    2.10    0.50
  -6  24   6    3.00    0.60
  -4  24   6    2.70    0.70
  -3  24   6   28.60    1.80
  -2  24   6   23.30    1.40
   2  24  -6   19.80    1.40
   1  24  -6    0.50    0.70
   1  24  -6    2.00    0.70
   0  24  -6   12.60    1.20
  -1  24  -6   46.60    2.50
  -7  23   6    1.80    0.50
  -7  23   6    2.00    0.50
  -6  23   6    2.90    0.60
  -6  23   6    3.60    0.70
  -5  23   6    0.00    0.50
  -4  23   6    2.40    0.70
  -3  23   6    1.30    0.70
   2  23  -6   11.00    1.20
  -2  23   6   15.00    1.20
   2  23  -6   11.90    1.20
   1  23  -6    1.70    0.80
   0  23  -6    8.00    1.10
  -1  23  -6    1.30    0.70
  -7  22   6    7.40    0.80
  -7  22   6    7.20    0.80
  -6  22   6    4.70    0.70
  -6  22   6    4.30    0.80
  -5  22   6    0.70    0.60
  -4  22   6    0.30    0.70
  -3  22   6    1.20    0.70
   2  22  -6    3.60    0.90
  -2  22   6    3.20    0.80
   2  22  -6    3.00    0.80
   1  22  -6   15.30    1.50
   0  22  -6   19.00    1.60
  -1  22  -6    5.90    1.10
  -3  22  -6   -0.40    0.50
  -8  21   6    4.50    0.60
  -7  21   6    0.90    0.60
  -7  21   6    1.90    0.60
  -6  21   6    3.20    0.70
  -6  21   6    3.20    0.80
  -5  21   6    3.10    0.70
  -5  21   6    2.00    0.60
  -4  21   6    4.10    0.70
  -4  21   6    4.30    0.90
  -3  21   6    1.80    0.80
   2  21  -6   -0.10    0.70
  -2  21   6    1.00    0.60
   1  21  -6   21.00    1.80
   0  21  -6    1.60    0.90
  -1  21  -6   37.70    2.30
  -1  21  -6   38.30    2.40
  -2  21  -6   10.80    1.20
  -2  21  -6   11.10    1.20
  -3  21  -6   20.30    1.40
  -3  21  -6   20.80    1.40
  -8  20   6    1.00    0.40
  -7  20   6    6.60    0.90
  -7  20   6    6.60    0.90
  -6  20   6    0.30    0.60
  -6  20   6    1.00    0.70
  -5  20   6   13.30    1.30
  -4  20   6    1.20    0.60
  -4  20   6    1.80    0.90
   3  20  -6   12.60    1.30
  -3  20   6   17.00    1.50
   2  20  -6    0.20    0.80
  -2  20   6    0.20    0.70
  -1  20   6   63.99    3.20
   1  20  -6   66.19    3.60
   0  20  -6    2.80    1.00
   0  20  -6    2.10    0.90
  -1  20  -6   41.60    2.60
  -2  20  -6    2.70    0.90
  -2  20  -6    2.30    0.90
  -3  20  -6    8.40    1.00
  -9  19   6    0.50    0.40
  -8  19   6    3.00    0.60
  -7  19   6    0.20    0.60
  -7  19   6    0.70    0.60
  -6  19   6    2.00    0.80
  -6  19   6    1.10    0.80
  -6  19   6    0.40    0.60
  -5  19   6    0.60    0.70
  -4  19   6    7.60    1.00
  -4  19   6   10.60    1.30
   3  19  -6   12.90    1.30
  -3  19   6   15.30    1.50
  -2  19   6   47.30    2.80
   2  19  -6   50.79    2.90
  -1  19   6   26.40    1.80
   1  19  -6   30.10    2.20
   0  19  -6   11.40    1.50
   0  19  -6   12.40    1.50
  -1  19  -6    0.60    0.90
  -2  19  -6    7.40    1.20
  -2  19  -6    6.90    1.10
  -3  19  -6    8.70    1.10
  -3  19  -6    9.20    1.10
  -4  19  -6    0.50    0.40
  -4  19  -6    1.70    0.60
  -9  18   6    3.10    0.60
  -8  18   6    0.90    0.50
  -7  18   6   12.10    1.20
  -7  18   6    9.40    1.10
  -6  18   6    2.30    0.80
  -6  18   6    1.50    0.80
  -6  18   6    2.50    0.80
  -5  18   6   -0.30    0.70
  -4  18   6    5.10    0.90
   3  18  -6    0.90    0.80
   3  18  -6    1.80    0.90
   2  18  -6   17.90    1.70
  -1  18   6   31.60    2.00
   1  18  -6   29.80    2.30
   0  18  -6    7.70    1.30
   0  18  -6    7.90    1.40
  -1  18  -6   -0.60    0.90
  -2  18  -6    0.70    0.80
  -2  18  -6    0.20    0.90
  -3  18  -6    6.10    1.00
  -3  18  -6    5.40    1.00
  -4  18  -6    6.80    0.80
  -4  18  -6    7.80    1.00
  -9  17   6    0.30    0.50
  -8  17   6    0.70    0.60
  -7  17   6   10.70    1.20
  -7  17   6    9.50    1.10
  -7  17   6    8.90    1.00
  -6  17   6   17.50    1.60
  -6  17   6   15.50    1.40
  -5  17   6    0.20    0.80
  -4  17   6    6.40    1.10
  -3  17   6   29.70    1.90
   3  17  -6   26.00    2.00
   3  17  -6   26.50    1.90
   2  17  -6    2.60    1.00
   1  17  -6    1.00    1.00
  -1  17   6    2.10    0.80
   1  17  -6    2.80    1.10
   0  17  -6    6.50    1.30
   0  17  -6    4.70    1.20
  -1  17  -6    9.40    1.50
  -2  17  -6    6.80    1.20
  -2  17  -6    7.40    1.30
  -3  17  -6   16.50    1.50
  -3  17  -6   20.20    1.80
  -4  17  -6   42.80    2.30
  -4  17  -6   50.29    2.60
  -9  16   6    1.80    0.60
  -8  16   6    7.30    0.90
  -7  16   6   20.60    1.70
  -7  16   6   16.50    1.40
  -6  16   6    3.10    1.00
  -6  16   6    2.10    0.80
  -5  16   6   61.49    3.40
  -4  16   6  112.89    5.30
  -3  16   6   91.79    4.50
   3  16  -6   98.59    4.70
   3  16  -6   96.29    4.60
   2  16  -6   23.50    2.00
   1  16  -6    1.30    1.00
   1  16  -6    1.60    1.00
   0  16  -6    6.20    1.30
   0  16  -6    4.50    1.20
  -1  16  -6   58.79    3.60
  -2  16  -6    5.50    1.20
  -2  16  -6    3.80    1.20
  -3  16  -6    4.40    1.00
  -3  16  -6    9.10    1.40
  -4  16  -6    4.40    0.80
  -9  15   6    7.40    0.90
  -8  15   6    2.10    0.80
  -8  15   6    2.40    0.70
  -7  15   6    0.90    0.70
  -6  15   6   12.80    1.40
  -6  15   6   11.50    1.30
  -5  15   6   29.00    2.10
  -4  15   6   74.99    3.70
   4  15  -6   60.99    3.40
   3  15  -6   23.90    2.00
   3  15  -6   24.30    2.00
   2  15  -6   53.59    3.20
   1  15  -6    3.90    1.10
   1  15  -6    4.90    1.20
   0  15  -6   26.90    2.30
   0  15  -6   26.60    2.20
  -1  15  -6   18.70    2.00
  -2  15  -6   23.30    2.20
  -2  15  -6   29.30    2.20
  -2  15  -6   28.90    2.40
  -3  15  -6  127.89    6.30
  -3  15  -6  133.89    6.10
  -3  15  -6  138.09    6.40
  -4  15  -6   13.70    1.40
  -4  15  -6   10.30    1.10
  -5  15  -6   87.09    4.00
 -10  14   6    3.90    0.50
  -9  14   6    2.30    0.70
  -9  14   6    1.90    0.70
  -8  14   6    2.40    0.90
  -8  14   6    3.10    0.80
  -8  14   6    4.30    0.80
  -7  14   6   -0.10    0.60
  -6  14   6   76.29    4.00
  -6  14   6   70.19    3.80
  -5  14   6  195.28    8.50
  -4  14   6    7.10    1.10
   4  14  -6    5.00    1.10
  -3  14   6   84.49    4.10
   3  14  -6   82.99    4.30
   3  14  -6   83.29    4.20
   2  14  -6  135.29    6.30
   1  14  -6  139.09    6.50
   1  14  -6  129.79    6.30
   0  14  -6    4.10    1.20
   0  14  -6    1.30    1.30
  -1  14  -6   19.40    2.10
  -1  14  -6   18.30    2.00
  -2  14  -6    9.40    1.40
  -2  14  -6   10.60    1.70
  -2  14  -6   11.00    1.60
  -3  14  -6   26.30    2.30
  -3  14  -6   29.60    2.10
  -4  14  -6   82.99    4.20
  -4  14  -6   76.99    3.80
  -5  14  -6   45.70    2.50
 -10  13   6    4.10    0.60
  -9  13   6   -1.10    0.60
  -8  13   6   -0.30    0.80
  -8  13   6    0.30    0.60
  -7  13   6   -0.70    0.80
  -6  13   6    1.90    1.00
  -6  13   6    0.20    0.90
  -5  13   6   69.59    3.80
  -4  13   6   49.60    2.90
   4  13  -6   47.80    2.80
  -3  13   6   10.40    1.20
   3  13  -6    6.00    1.10
   3  13  -6    9.20    1.40
   2  13  -6  130.19    6.40
   2  13  -6  131.79    6.10
   1  13  -6   13.70    1.70
   1  13  -6   11.90    1.80
   0  13  -6   91.69    4.90
   0  13  -6   82.49    4.60
  -1  13  -6   80.29    4.50
  -1  13  -6   75.59    4.40
  -2  13  -6    1.40    1.00
  -2  13  -6    1.90    1.30
  -3  13  -6    2.90    1.00
  -3  13  -6    1.40    1.20
  -4  13  -6   31.30    2.30
  -4  13  -6   25.10    1.80
  -4  13  -6   27.50    2.20
  -5  13  -6   21.30    1.60
  -5  13  -6   19.70    1.60
 -10  12   6    7.30    0.70
 -10  12   6    6.10    0.80
  -9  12   6    3.80    0.80
  -9  12   6    1.90    0.60
  -8  12   6    5.60    1.00
  -8  12   6    6.90    1.00
  -7  12   6    8.30    1.20
  -6  12   6   19.90    1.80
  -6  12   6   20.00    1.80
  -5  12   6   10.60    1.40
  -4  12   6   78.29    4.00
   4  12  -6   69.69    3.80
  -3  12   6  289.77   12.40
   3  12  -6  308.57   12.60
   3  12  -6  317.37   12.50
   2  12  -6   34.60    2.60
   2  12  -6   35.90    2.50
   1  12  -6  134.79    6.70
   1  12  -6  142.99    6.50
   0  12  -6   79.09    4.60
   0  12  -6   85.19    4.40
  -1  12  -6   23.30    2.30
  -1  12  -6   23.10    2.30
  -2  12  -6   49.70    3.40
  -2  12  -6   52.89    3.30
  -3  12  -6   10.00    1.40
  -3  12  -6    9.30    1.60
  -4  12  -6   17.20    1.80
  -4  12  -6   13.20    1.30
  -4  12  -6   16.80    1.70
  -5  12  -6   15.20    1.40
  -5  12  -6   15.30    1.40
 -10  11   6    1.00    0.50
 -10  11   6    0.20    0.60
  -9  11   6    1.50    0.70
  -9  11   6    0.60    0.60
  -8  11   6    0.30    0.80
  -8  11   6    1.20    0.70
  -7  11   6   17.90    1.70
  -6  11   6   59.99    3.50
  -6  11   6   61.19    3.50
  -5  11   6   60.39    3.50
  -4  11   6    5.80    1.10
   4  11  -6    6.90    1.20
  -3  11   6   25.90    1.90
   3  11  -6   22.60    2.00
   3  11  -6   24.80    1.90
   2  11  -6    9.60    1.30
   2  11  -6   12.10    1.60
   1  11  -6   61.09    3.70
   1  11  -6   58.19    3.40
   0  11  -6    9.70    1.40
   0  11  -6   11.30    1.70
   0  11  -6    8.60    1.50
  -1  11  -6    6.20    1.40
  -2  11  -6  118.19    6.00
  -2  11  -6  107.49    5.50
  -3  11  -6   12.70    1.80
  -3  11  -6   13.10    1.80
  -4  11  -6   62.49    3.60
  -4  11  -6   57.09    3.10
  -4  11  -6   63.99    3.60
  -5  11  -6    2.30    0.90
  -5  11  -6    3.30    0.90
 -10  10   6    1.20    0.50
  -9  10   6    8.60    1.10
  -9  10   6    7.70    1.00
  -8  10   6    2.20    1.00
  -8  10   6    2.60    0.80
  -7  10   6    0.40    0.80
  -6  10   6   62.69    3.60
  -6  10   6   65.39    3.60
  -5  10   6  176.88    7.90
  -4  10   6   65.69    3.60
   4  10  -6   66.69    3.50
  -3  10   6  123.19    5.60
   3  10  -6  125.99    5.70
   3  10  -6  114.49    5.50
   2  10  -6   45.20    2.80
   2  10  -6   44.90    3.00
   1  10  -6    0.60    1.00
   1  10  -6    0.20    1.10
   0  10  -6   18.00    1.90
   0  10  -6   13.30    1.70
   0  10  -6   12.90    1.80
  -1  10  -6    8.80    1.60
  -2  10  -6   11.80    1.60
  -2  10  -6   13.70    1.90
  -2  10  -6    9.70    1.80
  -3  10  -6   10.30    1.70
  -3  10  -6    9.60    1.60
  -4  10  -6   12.80    1.30
  -4  10  -6   15.90    1.70
  -5  10  -6    3.10    1.00
  -6  10  -6   -0.30    0.50
 -10   9   6    3.90    0.70
  -9   9   6   20.90    1.60
  -9   9   6   18.00    1.60
  -8   9   6    1.60    0.80
  -8   9   6    1.50    0.80
  -7   9   6   38.70    2.60
  -7   9   6   38.00    2.60
  -6   9   6   32.70    2.30
  -5   9   6   47.10    2.90
   5   9  -6   43.20    2.60
  -4   9   6    2.00    0.90
   4   9  -6    0.60    0.80
  -3   9   6  110.19    5.20
   3   9  -6  108.49    5.20
   3   9  -6  109.89    5.10
  -2   9   6   50.09    2.70
   2   9  -6   52.69    3.00
   2   9  -6   48.40    3.20
   1   9  -6   62.99    3.50
   1   9  -6   61.29    3.70
   0   9  -6   20.50    2.10
   0   9  -6   22.60    2.00
  -1   9  -6    2.10    1.10
  -1   9  -6    1.10    1.20
  -2   9  -6   70.49    4.20
  -2   9  -6   65.19    3.90
  -2   9  -6   73.09    4.20
  -3   9  -6   20.50    2.10
  -4   9  -6    1.20    0.70
  -4   9  -6    1.30    1.00
  -4   9  -6    1.80    0.80
  -5   9  -6    2.10    0.90
  -6   9  -6    4.10    0.80
  -6   9  -6    1.70    0.60
 -10   8   6    6.10    0.80
 -10   8   6    6.90    0.80
  -9   8   6   15.60    1.50
  -9   8   6   16.60    1.50
  -8   8   6   -0.50    0.90
  -8   8   6    0.20    0.70
  -7   8   6    3.30    1.10
  -7   8   6    4.20    1.00
  -6   8   6    6.30    1.20
   5   8  -6   59.19    3.20
  -5   8   6   61.39    3.50
  -4   8   6   67.69    3.80
   4   8  -6   74.79    3.70
   3   8  -6   11.00    1.40
  -2   8   6   28.00    1.90
   2   8  -6   33.70    2.30
   2   8  -6   31.10    2.20
   2   8  -6   28.20    2.40
   1   8  -6   53.69    3.20
   0   8  -6   37.90    2.90
  -1   8  -6    0.80    1.00
  -1   8  -6    1.20    1.20
  -1   8  -6    0.40    1.10
  -2   8  -6  142.69    6.70
  -2   8  -6  139.69    7.00
  -3   8  -6   30.80    2.30
  -3   8  -6   35.30    2.70
  -4   8  -6   11.30    1.50
  -4   8  -6    9.60    1.20
  -5   8  -6   18.00    1.70
  -5   8  -6   16.60    1.60
  -6   8  -6    1.30    0.70
  -6   8  -6    0.70    0.50
 -11   7   6    1.70    0.60
 -10   7   6    0.30    0.50
 -10   7   6    0.10    0.50
  -9   7   6   22.40    1.70
  -9   7   6   17.30    1.60
  -8   7   6    4.20    1.10
  -8   7   6    3.00    0.90
  -7   7   6    8.30    1.40
  -7   7   6    9.80    1.40
  -6   7   6   63.09    3.60
   5   7  -6   33.20    2.10
   4   7  -6   42.10    2.60
   3   7  -6    6.30    1.10
   2   7  -6   54.79    3.10
   2   7  -6   53.29    3.00
   2   7  -6   48.00    3.20
   1   7  -6   15.20    1.60
   0   7  -6   71.49    4.20
   0   7  -6   68.79    4.10
  -1   7  -6    5.00    1.20
  -1   7  -6    6.20    1.40
  -2   7  -6    6.70    1.50
  -3   7  -6    3.70    1.00
  -3   7  -6    1.40    1.10
  -4   7  -6    7.50    1.50
  -4   7  -6    8.10    1.40
  -4   7  -6    6.60    1.10
  -5   7  -6    1.60    1.00
  -5   7  -6    0.60    0.90
  -6   7  -6   10.90    1.10
  -6   7  -6    8.90    0.90
 -10   6   6    5.30    0.80
 -10   6   6    3.50    0.80
  -9   6   6    2.40    0.90
  -9   6   6    2.00    0.80
  -8   6   6    3.90    1.10
  -8   6   6    2.50    1.00
  -7   6   6   14.70    1.70
  -7   6   6   14.40    1.60
  -6   6   6   98.89    5.00
   5   6  -6   73.09    3.70
   4   6  -6   28.60    2.00
   3   6  -6   16.30    1.60
   2   6  -6    1.00    0.80
   1   6  -6    6.90    1.20
   0   6  -6  149.59    7.10
  -1   6  -6   40.90    2.70
  -1   6  -6   37.00    2.80
  -2   6  -6   11.50    1.50
  -2   6  -6   10.70    1.70
  -3   6  -6   15.10    1.50
  -3   6  -6   15.80    2.00
  -3   6  -6   13.10    1.80
  -4   6  -6    8.70    1.50
  -4   6  -6    9.50    1.40
  -4   6  -6    8.30    1.20
  -5   6  -6    2.80    1.00
  -5   6  -6    5.90    1.00
  -6   6  -6    2.90    0.90
 -10   5   6    0.90    0.60
 -10   5   6    1.30    0.70
  -9   5   6   53.09    3.00
  -9   5   6   53.49    3.00
  -8   5   6    6.80    1.30
  -8   5   6    6.90    1.30
  -7   5   6  111.19    5.70
  -7   5   6  124.29    5.80
  -6   5   6   37.90    2.60
   5   5  -6  146.49    6.50
   4   5  -6    3.00    0.90
   3   5  -6    4.40    1.00
   2   5  -6   28.70    2.10
   1   5  -6    0.90    0.90
   1   5  -6    1.20    1.10
   0   5  -6   19.80    1.90
   0   5  -6   26.60    2.20
  -1   5  -6    1.40    1.20
  -1   5  -6    0.80    0.90
  -1   5  -6    0.20    1.10
  -2   5  -6   12.30    1.50
  -2   5  -6   12.50    1.80
  -2   5  -6   11.00    1.60
  -3   5  -6    3.60    1.40
  -3   5  -6    3.40    0.90
  -3   5  -6    2.10    1.10
  -4   5  -6    0.50    1.10
  -4   5  -6   -1.10    1.10
  -4   5  -6    0.30    0.80
  -5   5  -6    7.00    1.30
  -5   5  -6    8.80    1.20
  -6   5  -6   16.80    1.40
 -11   4   6    0.20    0.50
 -10   4   6    1.00    0.60
 -10   4   6    1.20    0.70
  -9   4   6    3.40    1.00
  -9   4   6    3.90    1.00
  -8   4   6  253.27   10.60
  -8   4   6  244.28   10.60
  -7   4   6  151.08    7.00
  -7   4   6  148.19    6.90
   6   4  -6  173.98    7.50
   5   4  -6  181.58    7.90
   4   4  -6   12.20    1.30
   3   4  -6  129.69    6.00
   3   4  -6  129.89    5.80
   1   4  -6   61.79    3.40
   1   4  -6   57.79    3.50
   0   4  -6   13.00    1.50
   0   4  -6   13.70    1.70
   0   4  -6   11.80    1.50
  -1   4  -6   13.60    1.70
  -1   4  -6    8.70    1.30
  -1   4  -6   12.20    1.70
  -2   4  -6  115.99    5.90
  -2   4  -6  100.19    5.20
  -2   4  -6  115.09    5.70
  -3   4  -6   17.30    2.10
  -3   4  -6   15.10    1.50
  -3   4  -6   16.70    1.70
  -3   4  -6   16.10    1.80
  -4   4  -6    1.90    1.00
  -4   4  -6    3.80    0.90
  -5   4  -6   12.90    1.60
  -5   4  -6   14.80    1.40
  -6   4  -6    1.30    0.80
 -11   3   6   -0.30    0.60
 -10   3   6   10.00    1.00
 -10   3   6   11.00    1.20
  -9   3   6    2.00    0.90
  -9   3   6    0.90    0.80
  -8   3   6    7.20    1.30
  -8   3   6    4.50    1.20
  -7   3   6   28.20    2.20
   6   3  -6   78.89    4.00
   5   3  -6   24.90    1.90
   4   3  -6   37.50    2.40
   3   3  -6   26.90    2.00
   3   3  -6   24.70    1.80
   1   3  -6   25.10    1.90
   1   3  -6   20.70    2.00
   0   3  -6    0.90    1.00
   0   3  -6    1.40    0.90
   0   3  -6    1.50    1.00
  -1   3  -6   34.40    2.70
  -1   3  -6   35.40    2.40
  -1   3  -6   34.60    2.60
  -2   3  -6   50.19    3.50
  -2   3  -6   46.30    3.00
  -2   3  -6   49.60    3.30
  -3   3  -6   19.90    2.20
  -3   3  -6   20.00    1.70
  -3   3  -6   20.20    2.00
  -3   3  -6   20.40    1.90
  -4   3  -6   52.09    3.30
  -4   3  -6   45.70    3.00
  -4   3  -6   47.10    2.80
  -5   3  -6    3.20    1.10
  -5   3  -6    1.90    0.80
  -6   3  -6   23.00    1.70
 -11   2   6    3.50    0.80
 -10   2   6    1.30    0.60
 -10   2   6    2.00    0.70
  -9   2   6   67.19    3.60
  -9   2   6   69.99    3.70
  -8   2   6  217.78    9.30
  -8   2   6  209.78    9.30
   6   2  -6  339.87   13.80
   5   2  -6  191.38    8.30
   4   2  -6   12.10    1.30
   3   2  -6    1.90    0.90
   3   2  -6    1.50    0.70
   2   2  -6    5.30    1.00
   1   2  -6    4.10    1.00
   1   2  -6    3.70    1.00
   0   2  -6   18.90    2.00
   0   2  -6   22.30    1.90
   0   2  -6   22.50    2.00
  -1   2  -6   34.70    2.70
  -1   2  -6   31.00    2.30
  -1   2  -6   31.60    2.50
  -2   2  -6  357.16   15.10
  -2   2  -6  349.37   14.50
  -2   2  -6  358.66   14.90
  -2   2  -6  360.86   14.80
  -3   2  -6   41.30    2.90
  -3   2  -6   37.80    2.70
  -4   2  -6   10.00    1.60
  -4   2  -6   10.10    1.40
  -4   2  -6    7.70    1.20
  -5   2  -6   11.60    1.50
  -5   2  -6    8.70    1.20
  -6   2  -6    0.20    0.70
 -11   1   6    1.40    0.70
 -10   1   6    1.00    0.70
  -9   1   6   15.20    1.50
  -9   1   6   16.20    1.60
  -8   1   6   46.30    2.90
  -8   1   6   41.40    2.90
  -6   1   6   14.20    1.60
   5   1  -6   13.20    1.40
  -5   1   6   15.10    1.50
   4   1  -6  131.59    5.90
   4   1  -6  127.69    5.70
   3   1  -6    3.60    0.90
   3   1  -6    4.60    0.90
   2   1  -6  238.18   10.00
   1   1  -6    0.90    0.80
   1   1  -6    1.50    0.90
   1   1  -6    2.10    0.90
   0   1  -6    1.00    1.10
   0   1  -6    0.40    0.80
   0   1  -6    2.10    1.10
  -1   1  -6   12.70    1.50
  -1   1  -6   13.80    1.80
  -1   1  -6   14.00    1.60
  -1   1  -6   12.80    1.60
  -2   1  -6   64.29    4.00
  -2   1  -6   62.99    3.50
  -2   1  -6   60.69    3.70
  -2   1  -6   64.99    3.70
  -3   1  -6    7.20    1.50
  -3   1  -6    4.40    1.20
  -3   1  -6    3.60    1.00
  -4   1  -6   29.30    2.40
  -4   1  -6   24.30    2.00
  -4   1  -6   28.20    2.00
  -5   1  -6   -0.10    1.00
  -6   1  -6    7.60    1.00
 -11   0   6    6.90    0.90
 -10   0   6    4.70    0.90
  -9   0   6   17.40    1.50
  -9   0   6   15.50    1.60
  -8   0   6   58.19    3.40
  -6   0   6   22.10    1.90
   5   0  -6   65.79    3.50
  -5   0   6   62.09    3.50
   4   0  -6    6.10    1.10
   4   0  -6    5.50    0.90
   3   0  -6  162.08    7.00
   3   0  -6  149.39    6.80
   2   0  -6   87.69    4.30
   1   0  -6    2.30    0.90
   1   0  -6    2.10    1.00
   1   0  -6    1.90    0.80
   0   0  -6   49.00    3.20
   0   0  -6   49.60    3.00
   0   0  -6   51.39    3.10
  -1   0  -6  355.36   14.80
  -1   0  -6  351.86   14.40
  -1   0  -6  355.46   14.60
  -1   0  -6  350.96   14.60
  -2   0  -6    2.50    1.40
  -2   0  -6    3.30    1.00
  -2   0  -6    3.30    1.20
  -2   0  -6    2.80    1.10
  -3   0  -6    8.40    1.60
  -3   0  -6    6.90    1.30
  -3   0  -6    7.70    1.30
  -4   0  -6   56.89    3.50
  -4   0  -6   51.19    3.10
  -4   0  -6   52.09    3.00
  -5   0  -6   -0.10    0.90
  -6   0  -6    8.80    1.00
 -11  -1   6    1.20    0.60
 -10  -1   6    2.00    0.80
  -9  -1   6   18.90    1.60
  -9  -1   6   14.70    1.60
  -7  -1   6    8.10    1.40
  -6  -1   6   15.60    1.60
   5  -1  -6   12.60    1.40
  -5  -1   6   14.00    1.50
   4  -1  -6  135.39    6.00
   4  -1  -6  126.29    5.80
   3  -1  -6    4.90    1.10
   3  -1  -6    5.20    1.00
   2  -1  -6  224.58    9.80
   2  -1  -6  238.38    9.80
   1  -1  -6    2.20    0.90
   1  -1  -6    1.50    0.80
   1  -1  -6    1.00    0.80
   0  -1  -6    1.30    1.10
   0  -1  -6    1.00    0.80
   0  -1  -6    1.00    0.90
  -1  -1  -6   12.80    1.40
  -1  -1  -6   12.40    1.70
  -1  -1  -6   13.20    1.60
  -1  -1  -6   12.50    1.50
  -2  -1  -6   63.09    3.90
  -2  -1  -6   59.79    3.40
  -2  -1  -6   64.69    3.70
  -2  -1  -6   65.09    3.70
  -3  -1  -6    4.00    1.30
  -3  -1  -6    4.40    1.10
  -3  -1  -6    5.00    1.20
  -4  -1  -6   29.90    2.30
  -4  -1  -6   24.00    1.90
  -5  -1  -6    0.10    0.90
 -11  -2   6    4.80    0.80
 -10  -2   6    1.50    0.70
  -9  -2   6   64.49    3.40
  -7  -2   6  163.88    7.50
  -6  -2   6  338.67   14.00
   5  -2  -6  190.88    8.40
  -5  -2   6  197.88    8.50
   4  -2  -6   10.90    1.40
   4  -2  -6    9.40    1.10
  -4  -2   6   10.00    1.20
   3  -2  -6    0.10    0.70
   2  -2  -6    2.70    1.00
   2  -2  -6    3.90    0.90
   1  -2  -6    2.50    0.90
   1  -2  -6    3.70    1.00
   0  -2  -6   18.20    1.70
   0  -2  -6   20.50    1.80
  -1  -2  -6   32.00    2.50
  -1  -2  -6   30.20    2.20
  -1  -2  -6   33.30    2.30
  -1  -2  -6   28.30    2.30
  -2  -2  -6  364.46   14.90
  -2  -2  -6  350.26   14.30
  -2  -2  -6  345.77   14.50
  -2  -2  -6  355.46   14.60
  -3  -2  -6   43.40    3.00
  -3  -2  -6   40.40    2.70
  -3  -2  -6   47.80    2.90
  -4  -2  -6   10.80    1.60
  -4  -2  -6    7.80    1.10
  -5  -2  -6    8.90    1.30
 -11  -3   6   -0.10    0.50
 -10  -3   6   12.00    1.20
  -9  -3   6    0.70    0.70
  -8  -3   6    6.80    1.30
  -7  -3   6   26.70    2.20
  -6  -3   6   78.29    4.10
   5  -3  -6   24.90    2.00
  -5  -3   6   25.00    1.90
   4  -3  -6   40.30    2.50
   4  -3  -6   34.30    2.20
  -4  -3   6   36.40    2.30
   3  -3  -6   23.70    1.80
   2  -3  -6   15.90    1.60
   2  -3  -6   14.60    1.50
   1  -3  -6   21.20    1.80
   1  -3  -6   21.10    1.80
   0  -3  -6    1.50    0.90
   0  -3  -6    0.70    0.90
   0  -3  -6    1.50    0.90
  -1  -3  -6   35.50    2.60
  -1  -3  -6   33.80    2.30
  -1  -3  -6   33.00    2.40
  -1  -3  -6   32.00    2.40
  -2  -3  -6   42.50    3.00
  -2  -3  -6   47.70    2.90
  -2  -3  -6   46.30    3.00
  -3  -3  -6   20.00    2.00
  -3  -3  -6   21.70    1.90
  -4  -3  -6   44.10    2.90
  -4  -3  -6   45.30    2.60
  -5  -3  -6    2.70    0.90
  -9  -4   6    4.70    1.00
  -8  -4   6  239.38   10.30
  -7  -4   6  139.29    6.50
  -6  -4   6  173.98    7.80
  -5  -4   6  180.18    7.90
   4  -4  -6   12.00    1.40
  -4  -4   6   13.20    1.30
   3  -4  -6  127.99    5.90
  -3  -4   6  132.49    5.80
   2  -4  -6    2.60    0.90
   2  -4  -6    1.70    0.90
   1  -4  -6   59.49    3.30
   1  -4  -6   59.49    3.40
   0  -4  -6   11.10    1.30
   0  -4  -6   11.80    1.40
  -1  -4  -6   11.70    1.30
  -1  -4  -6   11.10    1.60
  -1  -4  -6    8.80    1.30
  -1  -4  -6   10.80    1.50
  -2  -4  -6  106.19    5.40
  -2  -4  -6  101.49    5.20
  -3  -4  -6   15.20    1.80
  -3  -4  -6   18.50    1.70
  -4  -4  -6    3.30    1.00
  -4  -4  -6    2.30    0.90
  -9  -5   6   49.90    2.90
  -9  -5   6   57.89    3.20
  -8  -5   6    4.50    1.10
  -7  -5   6  121.79    5.80
  -6  -5   6   39.70    2.60
  -5  -5   6  151.98    6.80
   4  -5  -6    4.30    1.10
  -4  -5   6    2.60    0.80
   3  -5  -6    4.30    0.90
  -3  -5   6    2.60    0.70
   2  -5  -6   30.40    2.20
   2  -5  -6   26.80    2.10
   1  -5  -6    1.40    0.90
   0  -5  -6   21.40    1.80
   0  -5  -6   24.20    2.00
  -1  -5  -6    1.30    0.80
  -1  -5  -6    0.90    0.90
  -2  -5  -6   13.30    1.70
  -2  -5  -6   13.50    1.60
  -3  -5  -6    2.80    1.10
  -3  -5  -6    3.10    1.00
  -4  -5  -6    1.20    0.90
 -10  -6   6    4.50    0.90
  -9  -6   6    1.30    0.80
  -9  -6   6    3.30    1.00
  -8  -6   6    3.50    1.00
  -7  -6   6   13.00    1.60
  -6  -6   6   86.69    4.40
  -5  -6   6   74.09    3.80
   4  -6  -6   28.90    2.20
  -4  -6   6   26.90    1.90
   3  -6  -6   14.70    1.60
   3  -6  -6   16.40    1.60
  -3  -6   6   15.10    1.30
   2  -6  -6    1.30    0.90
   2  -6  -6    0.40    0.80
   1  -6  -6    8.40    1.20
   0  -6  -6  146.59    6.60
   0  -6  -6  145.79    6.80
  -1  -6  -6   35.30    2.30
  -1  -6  -6   35.20    2.50
  -2  -6  -6   12.60    1.60
  -3  -6  -6   17.50    1.70
 -10  -7   6    0.70    0.60
  -9  -7   6   15.20    1.50
  -8  -7   6    2.90    1.00
  -7  -7   6    8.70    1.30
  -6  -7   6   55.49    3.20
  -5  -7   6   31.90    2.20
  -4  -7   6   36.20    2.20
   3  -7  -6    6.30    1.20
   2  -7  -6   51.19    3.10
   2  -7  -6   52.09    3.10
   1  -7  -6   14.70    1.60
   0  -7  -6   71.99    3.70
   0  -7  -6   62.89    3.70
  -1  -7  -6    5.90    1.00
  -1  -7  -6    5.20    1.20
  -2  -7  -6    6.30    1.30
 -10  -8   6    7.60    0.90
  -9  -8   6   18.60    1.60
  -8  -8   6    1.10    0.90
  -7  -8   6    1.80    0.90
  -6  -8   6    7.20    1.20
  -5  -8   6   55.29    3.10
  -4  -8   6   79.79    3.90
   3  -8  -6    9.70    1.40
   2  -8  -6   29.80    2.30
   2  -8  -6   31.70    2.40
   1  -8  -6   50.09    3.00
   0  -8  -6   34.20    2.40
   0  -8  -6   33.50    2.50
  -1  -8  -6    1.30    0.80
  -1  -8  -6    1.80    1.10
  -2  -8  -6  136.69    6.50
 -10  -9   6    3.90    0.80
  -9  -9   6   23.40    1.90
  -8  -9   6    1.50    0.80
  -7  -9   6   38.40    2.60
  -6  -9   6   32.40    2.30
  -5  -9   6   46.90    2.70
   2  -9  -6   53.89    3.20
   1  -9  -6   61.59    3.50
   0  -9  -6   21.10    1.80
   0  -9  -6   23.40    2.00
  -1  -9  -6    2.00    1.10
 -10 -10   6    1.00    0.60
  -9 -10   6    9.20    1.20
  -8 -10   6    1.60    0.80
  -7 -10   6    1.20    0.80
  -6 -10   6   54.89    3.20
  -5 -10   6  182.18    7.80
  -9 -11   6    1.40    0.70
  -8 -11   6   -0.10    0.70
  -7 -11   6   16.10    1.60
  -6 -11   6   51.49    3.00
  -9 -12   6    2.30    0.70
  -8 -12   6    6.80    1.00
  -7 -12   6    7.70    1.10
  -6 -12   6   16.50    1.50
  -9 -13   6    0.70    0.60
  -8 -13   6    0.70    0.70
  -7 -13   6    0.90    0.70
  -8 -14   6    2.40    0.70
  -5  24   7    1.70    0.40
  -4  24   7    3.30    0.50
  -5  23   7    4.80    0.70
  -4  23   7    0.60    0.50
  -3  23   7    2.10    0.50
   1  23  -7   34.20    1.90
   0  23  -7   17.40    1.20
  -5  22   7    1.50    0.60
  -4  22   7   10.40    1.00
  -3  22   7    0.90    0.50
   2  22  -7    4.60    0.70
   1  22  -7    0.80    0.60
   0  22  -7    4.90    0.70
  -1  22  -7    2.00    0.60
  -7  21   7    0.20    0.40
  -6  21   7   14.00    1.00
  -5  21   7    0.70    0.60
  -4  21   7    0.30    0.60
  -3  21   7   16.30    1.20
   2  21  -7    5.30    0.80
   1  21  -7    4.40    0.80
   0  21  -7    0.50    0.60
  -7  20   7    0.60    0.40
  -7  20   7   -0.20    0.50
  -6  20   7    0.40    0.50
  -5  20   7   19.00    1.40
  -5  20   7   16.00    1.30
  -4  20   7    1.90    0.70
   3  20  -7    1.90    0.60
  -3  20   7    2.90    0.70
  -2  20   7    0.20    0.50
   2  20  -7    1.10    0.70
   1  20  -7    2.30    0.80
   0  20  -7   12.00    1.30
  -2  20  -7    1.90    0.50
  -8  19   7    2.40    0.50
  -7  19   7    0.30    0.50
  -7  19   7   -0.10    0.50
  -6  19   7    0.10    0.50
  -6  19   7    0.30    0.60
  -6  19   7    0.20    0.50
  -5  19   7    7.00    0.80
  -5  19   7    7.40    1.00
  -5  19   7    7.10    0.90
  -4  19   7    1.70    0.80
  -3  19   7    0.20    0.60
   3  19  -7    0.60    0.60
   2  19  -7   23.10    1.70
  -2  19   7   19.20    1.40
   1  19  -7   28.90    2.00
   1  19  -7   28.30    2.00
   0  19  -7    5.80    1.10
  -2  19  -7   16.80    1.20
  -8  18   7    3.90    0.60
  -8  18   7    4.50    0.60
  -7  18   7    3.40    0.70
  -7  18   7    2.90    0.70
  -6  18   7    7.10    0.90
  -6  18   7    7.40    1.00
  -6  18   7    5.80    0.90
  -5  18   7    9.50    1.00
  -5  18   7    9.50    1.20
  -3  18   7    1.00    0.70
   3  18  -7    1.00    0.70
   2  18  -7   27.50    2.00
  -2  18   7   29.90    1.80
   1  18  -7   38.10    2.40
   1  18  -7   35.00    2.30
   0  18  -7    9.90    1.30
   0  18  -7   11.90    1.30
  -1  18  -7    3.90    0.90
  -2  18  -7    4.30    0.80
  -8  17   7    0.10    0.50
  -8  17   7    0.40    0.40
  -7  17   7    0.10    0.60
  -7  17   7    0.50    0.60
  -7  17   7    0.80    0.50
  -6  17   7    1.20    0.70
  -6  17   7    0.10    0.60
  -5  17   7   -0.40    0.70
   3  17  -7    6.30    1.00
   2  17  -7   75.59    4.00
  -2  17   7   79.09    3.80
   1  17  -7   20.50    1.80
   1  17  -7   20.10    1.70
   0  17  -7    7.20    1.20
  -1  17  -7   14.20    1.40
  -1  17  -7   13.70    1.50
  -2  17  -7    6.30    0.90
  -2  17  -7    4.90    1.00
  -3  17  -7    7.30    0.80
  -3  17  -7    9.30    0.90
  -3  17  -7    8.00    0.80
  -9  16   7    0.30    0.40
  -8  16   7    1.10    0.60
  -8  16   7    0.60    0.50
  -7  16   7    1.60    0.70
  -7  16   7    2.70    0.70
  -7  16   7    2.10    0.60
  -6  16   7    0.30    0.70
  -6  16   7    0.10    0.60
  -5  16   7    1.20    0.60
  -4  16   7    8.50    1.00
   4  16  -7    7.90    1.00
   3  16  -7    2.30    0.90
   2  16  -7   79.79    4.20
   1  16  -7   26.80    2.10
   1  16  -7   27.50    2.10
   0  16  -7    1.30    0.90
   0  16  -7    0.10    0.90
  -1  16  -7    5.20    1.10
  -1  16  -7    5.40    1.10
  -2  16  -7    3.50    0.90
  -2  16  -7    5.10    1.00
  -3  16  -7   24.10    1.50
  -3  16  -7   26.50    1.60
  -9  15   7    1.40    0.50
  -8  15   7   13.70    1.10
  -7  15   7    2.10    0.70
  -7  15   7    2.20    0.70
  -6  15   7   10.20    1.20
  -6  15   7   12.00    1.20
  -5  15   7    3.10    0.80
  -4  15   7   39.90    2.30
   4  15  -7   35.40    2.30
   3  15  -7   33.30    2.30
   2  15  -7   14.50    1.60
   1  15  -7   12.50    1.50
   1  15  -7   13.30    1.50
   0  15  -7   15.50    1.60
   0  15  -7   16.10    1.80
  -1  15  -7    6.60    1.20
  -1  15  -7    5.80    1.20
  -2  15  -7    0.10    0.70
  -2  15  -7    0.80    0.90
  -3  15  -7    2.40    0.70
  -3  15  -7    2.90    0.70
  -9  14   7    6.20    0.80
  -8  14   7    1.10    0.60
  -8  14   7    1.30    0.60
  -7  14   7    0.40    0.70
  -7  14   7    0.20    0.60
  -6  14   7    0.10    0.70
  -6  14   7    0.50    0.70
  -5  14   7    0.60    0.70
  -4  14   7   47.80    2.60
   4  14  -7   41.40    2.60
   3  14  -7    5.80    1.10
   2  14  -7    2.00    1.00
   1  14  -7    6.60    1.30
   1  14  -7    6.70    1.30
   0  14  -7    4.40    1.10
   0  14  -7    2.20    1.10
  -1  14  -7   16.90    1.70
  -1  14  -7   19.00    1.90
  -2  14  -7    1.20    0.80
  -3  14  -7   18.80    1.40
  -3  14  -7   19.00    1.40
  -4  14  -7    0.50    0.50
  -9  13   7    2.20    0.60
  -8  13   7    2.90    0.70
  -7  13   7    7.10    1.10
  -7  13   7    7.10    1.10
  -6  13   7    0.10    0.80
  -6  13   7    0.20    0.70
  -5  13   7   26.00    2.00
  -4  13   7   66.89    3.30
   4  13  -7   56.29    3.30
   3  13  -7   50.09    3.00
   2  13  -7   35.30    2.50
   1  13  -7   65.09    3.70
   1  13  -7   58.69    3.60
   1  13  -7   66.09    3.80
   0  13  -7    6.60    1.30
   0  13  -7    7.80    1.50
  -1  13  -7    5.30    1.20
  -1  13  -7    4.90    1.30
  -2  13  -7    0.50    0.80
  -3  13  -7    7.90    1.00
  -3  13  -7    7.10    1.00
  -4  13  -7    0.50    0.60
  -9  12   7    6.30    0.80
  -8  12   7    1.30    0.60
  -7  12   7   14.60    1.40
  -7  12   7   14.60    1.40
  -6  12   7    1.00    0.80
  -6  12   7    0.80    0.80
  -5  12   7   29.40    2.00
   5  12  -7   20.40    1.70
  -4  12   7    0.90    0.80
   4  12  -7    1.10    0.90
   3  12  -7   75.69    4.10
   2  12  -7   -0.80    1.00
   1  12  -7    1.90    1.20
   0  12  -7    6.10    1.30
   0  12  -7    8.10    1.50
  -1  12  -7   30.90    2.30
  -2  12  -7    6.90    1.20
  -3  12  -7   39.40    2.30
  -3  12  -7   44.90    2.60
  -3  12  -7   42.70    2.40
  -4  12  -7   25.20    1.60
  -4  12  -7   17.80    1.20
  -9  11   7   19.50    1.40
  -9  11   7   17.50    1.30
  -8  11   7    2.40    0.70
  -7  11   7   11.60    1.40
  -7  11   7    9.60    1.20
  -6  11   7    7.90    1.20
  -6  11   7    9.80    1.30
   5  11  -7   14.20    1.40
  -5  11   7   16.60    1.60
  -4  11   7    5.30    1.00
   4  11  -7    4.10    1.00
  -3  11   7  189.18    8.20
   3  11  -7  205.48    8.70
   2  11  -7    4.30    1.10
   1  11  -7   59.69    3.80
   0  11  -7   60.39    3.60
  -1  11  -7   23.20    2.00
  -2  11  -7   16.70    1.60
  -2  11  -7   23.60    2.00
  -3  11  -7    0.10    0.70
  -3  11  -7    1.10    0.90
  -3  11  -7    1.40    0.80
  -4  11  -7    3.90    0.90
  -4  11  -7    3.40    0.60
 -10  10   7    0.30    0.40
  -9  10   7    3.40    0.80
  -9  10   7    2.60    0.70
  -8  10   7   28.90    2.00
  -8  10   7   26.40    1.90
  -7  10   7    1.10    0.90
  -7  10   7    2.00    0.80
  -6  10   7    1.70    1.00
  -6  10   7    1.00    0.90
  -5  10   7    0.80    0.80
   5  10  -7    2.30    0.80
  -4  10   7   14.50    1.50
   4  10  -7   19.40    1.70
  -3  10   7    0.80    0.80
   3  10  -7    0.20    1.00
   2  10  -7    8.50    1.40
   1  10  -7  220.98    9.90
   0  10  -7   10.70    1.60
  -1  10  -7   15.30    1.70
  -2  10  -7   13.10    1.50
  -2  10  -7   16.90    1.80
  -3  10  -7   12.20    1.20
  -3  10  -7   14.80    1.50
  -3  10  -7   11.20    1.30
  -4  10  -7   55.39    2.80
  -4  10  -7   46.50    2.40
 -10   9   7    0.70    0.50
  -9   9   7    2.60    0.80
  -9   9   7    3.00    0.70
  -8   9   7    5.50    1.10
  -8   9   7    5.40    1.00
  -7   9   7    3.40    1.00
  -6   9   7    2.40    1.00
  -6   9   7    2.20    1.00
  -5   9   7    9.60    1.30
   5   9  -7    9.30    1.20
  -4   9   7   25.50    2.00
   4   9  -7   29.30    2.10
  -3   9   7   12.70    1.30
   3   9  -7   14.80    1.60
   2   9  -7   32.20    2.40
   0   9  -7  160.88    7.40
  -1   9  -7    4.20    1.20
  -1   9  -7    4.40    1.40
  -2   9  -7   22.20    1.90
  -2   9  -7   29.30    2.30
  -3   9  -7    7.80    1.00
  -3   9  -7    6.70    1.20
  -3   9  -7    8.90    1.10
  -4   9  -7    4.30    0.90
  -4   9  -7    2.20    0.70
 -10   8   7   18.50    1.20
  -9   8   7    2.90    0.80
  -9   8   7    3.90    0.80
  -8   8   7    1.60    0.90
  -8   8   7    2.40    0.80
  -7   8   7    1.50    0.90
  -6   8   7   21.10    1.90
  -6   8   7   21.50    1.90
  -5   8   7    9.00    1.30
   5   8  -7    7.90    1.10
  -4   8   7    0.30    0.80
   4   8  -7    0.30    0.80
  -3   8   7    1.80    0.80
   3   8  -7    3.40    1.10
   3   8  -7    3.00    0.90
   2   8  -7   81.49    4.40
   0   8  -7   15.60    1.70
   0   8  -7   16.80    1.90
  -1   8  -7    0.60    0.90
  -1   8  -7    1.00    1.10
  -2   8  -7   32.70    2.20
  -2   8  -7   28.50    2.40
  -2   8  -7   28.10    2.30
  -3   8  -7    0.90    0.60
  -3   8  -7   -0.70    1.00
  -3   8  -7    0.20    0.70
  -4   8  -7   45.70    2.50
  -4   8  -7   40.30    2.20
 -10   7   7    7.60    0.80
  -9   7   7   10.10    1.10
  -9   7   7    8.60    1.10
  -8   7   7    3.30    1.00
  -8   7   7    4.30    0.90
  -7   7   7   21.20    1.90
  -6   7   7   44.60    2.90
  -5   7   7    1.50    1.00
   5   7  -7    0.40    0.80
  -4   7   7   41.90    2.70
   4   7  -7   45.90    2.80
  -3   7   7    7.40    1.10
   3   7  -7    4.40    1.20
   3   7  -7    4.80    1.10
   2   7  -7   86.59    4.60
   1   7  -7   12.20    1.60
   0   7  -7    5.40    1.20
   0   7  -7    3.00    1.30
  -1   7  -7   31.60    2.30
  -1   7  -7   28.00    2.50
  -2   7  -7   73.29    3.80
  -2   7  -7   71.39    4.10
  -2   7  -7   66.99    3.80
  -3   7  -7   16.80    1.80
  -3   7  -7   15.40    1.30
  -3   7  -7   14.20    1.60
  -3   7  -7   16.50    1.50
  -4   7  -7   -0.80    0.80
  -4   7  -7   -0.80    0.60
 -10   6   7    0.70    0.50
  -9   6   7    4.70    0.90
  -9   6   7    5.10    0.90
  -8   6   7    2.50    0.90
  -8   6   7    3.00    0.90
  -7   6   7   27.70    2.10
   6   6  -7   18.20    1.60
  -6   6   7   19.00    1.80
   5   6  -7  132.09    6.10
   4   6  -7   75.99    4.00
   3   6  -7  337.07   13.50
   3   6  -7  314.87   13.30
   1   6  -7   60.19    3.60
   1   6  -7   62.39    3.80
   0   6  -7   14.90    1.70
   0   6  -7   19.20    2.00
  -1   6  -7    2.00    1.00
  -1   6  -7    1.50    1.20
  -1   6  -7    0.30    0.90
  -2   6  -7   11.90    1.80
  -2   6  -7   10.10    1.40
  -2   6  -7    7.90    1.50
  -2   6  -7    8.80    1.30
  -3   6  -7    7.40    1.40
  -3   6  -7    5.90    0.90
  -3   6  -7    6.80    1.20
  -3   6  -7    7.20    1.10
  -4   6  -7    4.10    0.90
  -4   6  -7    2.50    0.70
 -10   5   7   -0.10    0.50
 -10   5   7   -0.80    0.60
  -9   5   7   26.50    1.90
  -9   5   7   30.00    2.00
  -8   5   7   -0.10    0.80
  -8   5   7    0.60    0.70
   6   5  -7   77.49    3.90
  -6   5   7   72.59    4.10
   5   5  -7   52.89    3.10
   4   5  -7   41.50    2.70
   4   5  -7   41.10    2.50
   3   5  -7   20.10    1.90
   3   5  -7   22.20    1.80
   2   5  -7  132.89    6.30
   1   5  -7  123.39    6.00
   1   5  -7  127.49    6.30
   0   5  -7    6.20    1.30
   0   5  -7    4.60    1.40
  -1   5  -7  117.19    5.60
  -1   5  -7  116.79    5.90
  -1   5  -7  114.39    5.70
  -2   5  -7   77.09    4.10
  -2   5  -7   75.29    4.30
  -2   5  -7   79.29    4.20
  -3   5  -7   31.00    2.40
  -3   5  -7   24.20    2.10
  -3   5  -7   26.10    2.00
  -4   5  -7    1.30    0.70
  -4   5  -7    1.50    0.60
 -10   4   7    7.30    0.80
 -10   4   7    6.10    0.80
  -9   4   7    0.10    0.70
  -9   4   7    0.50    0.70
  -8   4   7    0.80    0.80
  -8   4   7   -0.10    0.80
  -7   4   7    2.40    1.00
   6   4  -7   29.60    2.20
  -6   4   7   36.50    2.50
   5   4  -7    7.00    1.30
   4   4  -7   68.19    3.60
   4   4  -7   59.69    3.30
   3   4  -7    9.60    1.40
   3   4  -7   10.00    1.30
   2   4  -7   26.50    2.10
   1   4  -7   14.30    1.70
   1   4  -7   15.00    1.70
   1   4  -7   15.20    1.90
   0   4  -7   33.30    2.50
   0   4  -7   37.00    2.80
  -1   4  -7   32.20    2.30
  -1   4  -7   31.70    2.60
  -1   4  -7   32.40    2.50
  -2   4  -7   98.19    5.10
  -2   4  -7   91.59    4.50
  -2   4  -7   89.99    4.80
  -2   4  -7   84.09    4.60
  -3   4  -7   20.50    2.00
  -3   4  -7   20.70    1.80
  -3   4  -7   19.40    1.70
  -4   4  -7    5.30    1.00
  -4   4  -7    6.00    0.80
 -10   3   7   -0.40    0.50
 -10   3   7   -0.70    0.50
  -9   3   7    1.50    0.80
  -9   3   7    3.20    0.80
  -8   3   7   10.30    1.30
  -7   3   7    8.30    1.40
   6   3  -7    2.40    0.90
  -6   3   7    3.70    1.00
   5   3  -7  354.76   14.60
  -5   3   7  359.26   14.70
   4   3  -7   38.20    2.60
   4   3  -7   36.00    2.30
   3   3  -7  134.89    6.20
   3   3  -7  126.89    6.00
   2   3  -7    9.00    1.30
   1   3  -7    6.30    1.30
   1   3  -7    5.80    1.20
   0   3  -7   38.20    2.70
   0   3  -7   43.10    3.00
  -1   3  -7   14.70    1.60
  -1   3  -7   15.50    1.70
  -1   3  -7   14.30    1.80
  -2   3  -7    8.40    1.60
  -2   3  -7    7.20    1.20
  -2   3  -7    8.30    1.40
  -2   3  -7    8.70    1.40
  -3   3  -7    8.20    1.50
  -3   3  -7    6.10    1.10
  -3   3  -7    6.40    1.10
  -4   3  -7   26.20    1.80
  -4   3  -7   25.10    1.60
 -10   2   7    1.00    0.50
 -10   2   7    1.50    0.60
  -9   2   7    4.70    0.90
  -9   2   7    5.20    1.00
  -8   2   7    2.50    1.00
  -7   2   7    3.30    1.10
   6   2  -7    3.70    1.00
  -6   2   7    3.10    1.10
   5   2  -7   17.10    1.70
  -5   2   7   17.80    1.80
   4   2  -7   96.99    4.80
   4   2  -7   93.99    4.60
   3   2  -7    5.60    1.20
   3   2  -7    5.70    1.10
   2   2  -7    0.70    0.90
   1   2  -7  177.08    8.10
   1   2  -7  181.68    8.10
   0   2  -7    4.50    1.10
   0   2  -7    1.80    1.10
  -1   2  -7   16.40    1.60
  -1   2  -7   16.00    1.80
  -1   2  -7   11.70    1.60
  -2   2  -7   24.20    2.40
  -2   2  -7   27.20    2.00
  -2   2  -7   27.10    2.20
  -2   2  -7   28.30    2.20
  -3   2  -7    9.00    1.50
  -3   2  -7    9.70    1.20
  -3   2  -7    6.40    1.10
  -4   2  -7    0.20    0.60
 -10   1   7   10.40    0.90
 -10   1   7   10.90    1.10
  -9   1   7    1.10    0.70
  -8   1   7   25.50    2.10
  -7   1   7   38.90    2.60
  -6   1   7  389.26   15.90
   5   1  -7  158.68    7.00
  -5   1   7  149.19    7.00
   4   1  -7  264.87   10.90
   4   1  -7  250.27   10.60
   3   1  -7  257.07   10.80
   2   1  -7   12.50    1.50
   2   1  -7   12.00    1.50
   1   1  -7   14.00    1.60
   1   1  -7   15.60    1.70
   0   1  -7   65.09    3.80
   0   1  -7   73.09    4.10
  -1   1  -7    4.20    1.10
  -1   1  -7    3.00    1.20
  -1   1  -7    4.10    1.20
  -2   1  -7    6.10    1.10
  -2   1  -7    8.00    1.40
  -2   1  -7    8.90    1.40
  -3   1  -7    2.10    0.80
  -3   1  -7    3.50    0.90
  -4   1  -7   80.29    3.70
 -10   0   7   -0.30    0.50
 -10   0   7   -0.10    0.60
  -9   0   7    0.10    0.70
  -8   0   7    1.20    0.90
  -8   0   7    1.50    0.90
  -7   0   7    1.40    0.90
  -6   0   7    1.60    1.10
   5   0  -7   -0.70    1.00
  -5   0   7    0.20    0.90
   4   0  -7    1.30    1.00
   4   0  -7    0.60    0.80
   3   0  -7    1.10    0.90
   2   0  -7    0.60    1.00
   2   0  -7    0.70    0.90
   1   0  -7   -0.30    0.90
   1   0  -7    0.10    0.80
   0   0  -7    0.80    0.90
  -1   0  -7    5.10    1.10
  -1   0  -7    2.40    1.10
  -1   0  -7    3.80    1.20
  -2   0  -7   16.50    1.50
  -2   0  -7   15.60    1.70
  -2   0  -7   15.80    1.70
  -3   0  -7    0.20    0.80
  -3   0  -7    1.10    0.80
  -4   0  -7    0.20    0.70
 -10  -1   7   10.50    0.90
  -9  -1   7    3.40    0.90
  -8  -1   7   21.70    1.90
  -8  -1   7   27.10    2.00
  -7  -1   7   41.20    2.70
  -6  -1   7  388.86   15.90
   5  -1  -7  155.48    7.10
  -5  -1   7  157.98    7.10
   4  -1  -7  257.77   11.00
   4  -1  -7  254.27   10.70
  -4  -1   7  266.07   10.90
   3  -1  -7  259.47   10.90
   2  -1  -7   12.40    1.50
   2  -1  -7   10.90    1.40
   1  -1  -7   16.80    1.70
   1  -1  -7   16.90    1.80
   0  -1  -7   66.09    3.70
  -1  -1  -7    4.60    1.10
  -1  -1  -7    4.40    1.20
  -2  -1  -7    6.00    1.10
  -2  -1  -7    7.80    1.30
  -3  -1  -7    3.60    1.00
  -9  -2   7    6.80    1.10
  -9  -2   7    6.10    1.10
  -8  -2   7    1.60    0.80
  -7  -2   7    2.10    0.90
  -6  -2   7    4.90    1.10
   5  -2  -7   17.70    1.80
  -5  -2   7   15.10    1.60
   4  -2  -7  103.59    5.00
   4  -2  -7   94.69    4.70
  -4  -2   7   92.99    4.70
   3  -2  -7    6.20    1.10
   2  -2  -7    0.60    1.00
   2  -2  -7    0.70    0.90
   1  -2  -7  174.78    7.80
   1  -2  -7  174.18    7.90
   0  -2  -7    2.80    1.00
  -1  -2  -7   12.50    1.40
  -1  -2  -7   15.30    1.70
  -2  -2  -7   26.60    2.10
  -3  -2  -7    8.40    1.20
 -10  -3   7   -0.10    0.50
  -9  -3   7    2.00    0.80
  -9  -3   7    1.90    0.80
  -8  -3   7   10.90    1.30
  -7  -3   7    9.10    1.30
  -6  -3   7    3.00    1.00
  -5  -3   7  345.57   14.20
   5  -3  -7  346.97   14.30
   4  -3  -7   35.20    2.50
  -4  -3   7   35.90    2.30
   3  -3  -7  121.29    5.70
  -3  -3   7  119.39    5.40
   2  -3  -7   10.40    1.50
   2  -3  -7   12.80    1.50
   1  -3  -7    5.70    1.20
   1  -3  -7    5.70    1.20
   0  -3  -7   44.20    2.80
   0  -3  -7   39.70    2.80
  -1  -3  -7   12.80    1.50
  -1  -3  -7   15.30    1.70
  -2  -3  -7    9.00    1.30
  -3  -3  -7    7.70    1.10
 -10  -4   7    7.80    0.90
  -9  -4   7    0.70    0.70
  -9  -4   7    0.30    0.70
  -8  -4   7   -0.10    0.80
  -7  -4   7    2.00    0.90
  -6  -4   7   34.50    2.40
  -5  -4   7    5.90    1.10
   4  -4  -7   65.79    3.70
  -4  -4   7   59.59    3.30
   3  -4  -7   11.20    1.50
  -3  -4   7    9.10    1.10
   3  -4  -7    9.80    1.30
   2  -4  -7   27.50    2.20
   2  -4  -7   24.60    2.10
   1  -4  -7   15.70    1.70
   0  -4  -7   33.30    2.30
   0  -4  -7   31.50    2.50
  -1  -4  -7   28.90    2.10
  -1  -4  -7   30.80    2.40
  -2  -4  -7   86.59    4.50
  -3  -4  -7   19.80    1.70
 -10  -5   7    0.30    0.50
  -9  -5   7   21.70    1.60
  -9  -5   7   20.90    1.70
  -8  -5   7    0.90    0.80
  -7  -5   7   35.80    2.40
  -6  -5   7   77.59    4.10
  -5  -5   7   49.70    2.90
  -4  -5   7   37.40    2.30
   3  -5  -7   21.60    2.00
   3  -5  -7   18.10    1.80
   2  -5  -7  140.89    6.40
   2  -5  -7  127.79    6.30
   1  -5  -7  118.49    5.70
   0  -5  -7    4.50    1.00
   0  -5  -7    4.80    1.20
  -1  -5  -7  111.79    5.40
  -1  -5  -7  121.09    5.80
  -2  -5  -7   85.29    4.40
  -9  -6   7    6.80    1.00
  -9  -6   7    4.60    0.90
  -8  -6   7    2.60    0.90
  -7  -6   7   23.10    1.90
  -6  -6   7   16.80    1.60
  -5  -6   7  126.39    5.80
  -4  -6   7   77.89    3.80
   3  -6  -7  331.27   13.80
   2  -6  -7   59.09    3.50
   2  -6  -7   60.69    3.50
   1  -6  -7   63.89    3.60
   0  -6  -7   16.70    1.60
   0  -6  -7   15.60    1.70
  -1  -6  -7    0.60    0.80
  -1  -6  -7    0.20    0.90
  -2  -6  -7   10.40    1.50
  -9  -7   7   10.80    1.10
  -9  -7   7   10.90    1.20
  -8  -7   7    2.40    0.90
  -7  -7   7   23.40    1.90
  -6  -7   7   40.30    2.50
  -5  -7   7    1.80    0.80
   3  -7  -7    6.70    1.30
   2  -7  -7   89.99    4.70
   2  -7  -7   88.19    4.70
   1  -7  -7   10.70    1.40
   0  -7  -7    4.70    1.10
   0  -7  -7    3.30    1.20
  -1  -7  -7   27.10    2.30
  -9  -8   7    3.60    0.80
  -9  -8   7    2.90    0.70
  -8  -8   7    3.30    0.90
  -7  -8   7    1.60    0.80
  -6  -8   7   18.60    1.60
  -5  -8   7    9.10    1.10
   2  -8  -7   84.79    4.50
   1  -8  -7   24.60    2.00
   0  -8  -7   16.70    1.60
  -9  -9   7    3.00    0.70
  -9  -9   7    4.10    0.70
  -8  -9   7    4.50    0.90
  -7  -9   7    3.60    0.90
  -6  -9   7    2.10    0.80
  -9 -10   7    2.60    0.70
  -8 -10   7   23.10    1.70
  -7 -10   7    1.60    0.70
  -8 -11   7    0.50    0.60
  -5  20   8    1.00    0.40
  -4  20   8    4.00    0.50
   2  20  -8   13.70    1.00
   1  20  -8    1.20    0.50
  -6  19   8    1.20    0.50
  -5  19   8   10.70    0.90
  -4  19   8    4.30    0.60
   3  19  -8    4.30    0.60
   2  19  -8    1.10    0.60
   1  19  -8    4.20    0.70
   1  19  -8    3.40    0.60
   0  19  -8    6.30    0.70
   0  19  -8    3.50    0.60
  -7  18   8   11.20    0.80
  -5  18   8    2.30    0.60
  -5  18   8    1.50    0.60
  -4  18   8    2.40    0.60
   3  18  -8    2.30    0.60
  -3  18   8    1.80    0.50
   2  18  -8    1.20    0.60
   2  18  -8    0.30    0.50
   1  18  -8   18.20    1.30
   1  18  -8   14.50    1.20
   0  18  -8   23.70    1.50
  -7  17   8    3.60    0.60
  -6  17   8   10.20    0.80
  -5  17   8    2.20    0.60
  -5  17   8    1.40    0.60
  -4  17   8    0.10    0.50
   3  17  -8    1.90    0.70
  -3  17   8    1.20    0.50
   2  17  -8   14.00    1.20
   2  17  -8   10.00    1.00
   1  17  -8    8.70    1.00
   1  17  -8    7.70    0.90
   0  17  -8   14.60    1.20
  -1  17  -8    1.00    0.50
  -7  16   8    0.50    0.40
  -7  16   8    1.30    0.50
  -6  16   8    0.20    0.40
  -6  16   8   -0.10    0.50
  -5  16   8    1.00    0.60
   4  16  -8   10.50    1.00
   3  16  -8   17.80    1.40
  -3  16   8   17.90    1.30
   2  16  -8   26.60    1.80
   2  16  -8   20.10    1.50
   1  16  -8    2.10    0.80
   1  16  -8    0.40    0.60
   0  16  -8    8.70    1.00
  -1  16  -8   16.20    1.20
  -8  15   8    0.80    0.40
  -7  15   8    1.80    0.50
  -7  15   8    0.60    0.50
  -6  15   8    1.90    0.60
  -6  15   8    1.70    0.60
  -5  15   8    2.80    0.70
   4  15  -8    0.30    0.60
   3  15  -8    5.20    0.90
   2  15  -8   23.00    1.70
   2  15  -8   18.20    1.50
   1  15  -8    1.70    0.80
   1  15  -8    1.20    0.70
   0  15  -8    2.20    0.70
  -1  15  -8   11.60    1.10
  -2  15  -8    2.60    0.50
  -8  14   8    2.70    0.60
  -8  14   8    3.40    0.50
  -7  14   8    1.10    0.50
  -7  14   8    1.30    0.50
  -6  14   8   -0.10    0.60
  -6  14   8    0.30    0.60
  -5  14   8    1.60    0.60
  -5  14   8    2.50    0.70
   4  14  -8   13.40    1.30
   3  14  -8    0.70    0.70
   3  14  -8    0.60    0.60
   2  14  -8   -0.20    0.90
   2  14  -8    0.80    0.70
   1  14  -8    3.70    1.00
   1  14  -8    4.90    0.90
   0  14  -8    1.60    0.80
   0  14  -8    1.70    0.80
  -1  14  -8    3.20    0.70
  -2  14  -8   20.80    1.30
  -2  14  -8   22.20    1.40
  -8  13   8    2.60    0.60
  -8  13   8    3.90    0.60
  -7  13   8    1.90    0.60
  -7  13   8    1.50    0.60
  -6  13   8    1.10    0.60
  -6  13   8    1.00    0.60
  -5  13   8    4.40    0.80
   4  13  -8    2.40    0.80
   3  13  -8    4.40    1.00
   3  13  -8    4.40    0.80
   2  13  -8    3.50    1.00
   2  13  -8    4.00    0.90
   1  13  -8    2.90    0.90
   0  13  -8   12.50    1.30
   0  13  -8   13.30    1.30
  -1  13  -8    1.70    0.70
  -2  13  -8    0.50    0.50
  -2  13  -8    1.70    0.60
  -8  12   8   42.70    2.20
  -7  12   8    5.30    0.80
  -7  12   8    3.00    0.70
  -6  12   8    0.20    0.60
  -6  12   8    0.90    0.60
  -5  12   8    0.20    0.60
   5  12  -8    0.10    0.60
   4  12  -8    0.10    0.80
   3  12  -8   14.20    1.50
   3  12  -8   15.90    1.40
   2  12  -8    9.20    1.30
   2  12  -8    8.30    1.10
   1  12  -8   31.20    2.20
   0  12  -8   19.10    1.60
   0  12  -8   17.60    1.60
  -1  12  -8   13.90    1.30
  -2  12  -8    0.80    0.50
  -2  12  -8    0.50    0.60
  -8  11   8    1.10    0.60
  -8  11   8    0.20    0.50
  -7  11   8    1.60    0.70
  -7  11   8    2.40    0.70
  -6  11   8    5.40    0.90
  -6  11   8    4.70    0.90
  -5  11   8    2.00    0.70
   5  11  -8    1.30    0.70
  -4  11   8   32.00    2.00
   4  11  -8   34.10    2.20
   3  11  -8    5.60    1.10
   3  11  -8    4.00    0.90
   2  11  -8    5.30    1.10
   2  11  -8    2.90    0.90
   1  11  -8   10.90    1.30
   0  11  -8    5.50    1.10
   0  11  -8    6.40    1.10
  -1  11  -8   12.80    1.30
  -2  11  -8    2.20    0.60
  -2  11  -8    2.20    0.70
  -9  10   8    1.10    0.50
  -8  10   8   14.30    1.20
  -8  10   8   14.50    1.20
  -7  10   8    4.70    0.90
  -7  10   8    4.20    0.90
  -6  10   8    1.30    0.80
  -5  10   8    2.30    0.80
   5  10  -8    1.80    0.80
  -4  10   8    7.90    1.00
   4  10  -8    7.80    1.20
   3  10  -8   10.80    1.30
   3  10  -8    8.80    1.10
   2  10  -8   30.50    2.30
   2  10  -8   29.80    2.10
   1  10  -8   18.20    1.70
   0  10  -8    3.40    1.00
   0  10  -8    1.30    0.90
  -1  10  -8   37.20    2.30
  -2  10  -8   23.50    1.50
  -2  10  -8   23.40    1.60
  -9   9   8   11.50    0.90
  -8   9   8   -0.10    0.60
  -7   9   8    5.70    1.00
  -7   9   8    6.10    1.00
  -6   9   8    1.20    0.80
  -5   9   8    1.90    0.80
   5   9  -8    3.20    0.80
  -4   9   8   10.80    1.20
   4   9  -8   12.70    1.40
   3   9  -8    3.00    1.00
   3   9  -8    3.10    0.80
   2   9  -8   16.30    1.70
   2   9  -8   13.30    1.50
   1   9  -8  107.09    5.20
   0   9  -8   12.90    1.50
   0   9  -8   11.60    1.40
  -1   9  -8    7.70    1.10
  -1   9  -8    8.70    1.20
  -2   9  -8    2.50    0.70
  -2   9  -8    3.10    0.80
  -3   9  -8    3.80    0.60
  -9   8   8    2.90    0.60
  -8   8   8    4.90    0.80
  -7   8   8   12.90    1.30
  -6   8   8   47.20    2.80
  -5   8   8    0.90    0.80
   5   8  -8    1.50    0.80
  -5   8   8    0.20    0.80
  -4   8   8    8.20    1.10
   4   8  -8    6.50    1.10
   3   8  -8    8.10    1.20
   3   8  -8    8.30    1.10
   2   8  -8   39.20    2.50
   1   8  -8    3.70    1.20
   1   8  -8    6.60    1.20
   0   8  -8    0.70    0.90
   0   8  -8    0.70    0.90
  -1   8  -8   69.19    3.50
  -1   8  -8   65.09    3.50
  -2   8  -8   50.69    2.60
  -2   8  -8   55.49    2.80
  -3   8  -8    9.50    0.90
  -9   7   8    1.80    0.60
  -8   7   8    0.70    0.60
  -7   7   8    0.10    0.80
  -6   7   8   10.50    1.30
   6   7  -8    7.50    1.00
  -6   7   8    7.90    1.30
   5   7  -8   11.50    1.30
  -5   7   8    9.60    1.20
  -5   7   8   11.00    1.40
   4   7  -8   41.00    2.60
  -4   7   8   38.70    2.40
   3   7  -8   58.59    3.30
   3   7  -8   52.49    3.10
   2   7  -8   12.50    1.50
   1   7  -8  127.99    6.00
   1   7  -8  121.09    5.90
   0   7  -8   21.10    1.80
  -1   7  -8   96.59    4.70
  -1   7  -8  102.09    4.80
  -2   7  -8    8.00    1.00
  -2   7  -8    8.20    1.10
  -3   7  -8    1.20    0.50
  -9   6   8    1.60    0.60
  -9   6   8    1.60    0.50
  -7   6   8    0.40    0.80
  -6   6   8   23.20    1.90
  -6   6   8   27.20    2.10
  -5   6   8    8.40    1.20
   5   6  -8    7.30    1.20
  -5   6   8    9.40    1.30
   4   6  -8   19.90    1.80
  -4   6   8   20.90    1.70
  -3   6   8   47.40    2.70
   3   6  -8   50.79    3.10
   3   6  -8   49.80    2.90
   2   6  -8   13.50    1.50
   1   6  -8    6.60    1.30
   1   6  -8    6.00    1.20
   0   6  -8    3.60    1.00
  -1   6  -8   39.50    2.40
  -1   6  -8   38.90    2.50
  -2   6  -8   25.80    1.70
  -2   6  -8   27.90    1.90
  -3   6  -8   17.60    1.20
  -9   5   8    0.50    0.60
  -9   5   8   -0.50    0.60
  -7   5   8    2.80    0.90
  -7   5   8    1.90    0.80
  -6   5   8   13.80    1.60
  -6   5   8   18.10    1.70
  -5   5   8    4.70    1.10
   5   5  -8    1.90    0.90
  -5   5   8    2.90    0.90
   4   5  -8   15.20    1.60
  -4   5   8   12.50    1.40
   4   5  -8   12.70    1.30
   3   5  -8   39.10    2.60
  -3   5   8   32.50    2.10
   3   5  -8   33.20    2.30
   2   5  -8   42.00    2.70
   1   5  -8   32.10    2.40
   1   5  -8   41.00    2.60
   0   5  -8    3.30    1.10
  -1   5  -8    2.00    0.90
  -1   5  -8    1.80    0.90
  -2   5  -8    1.20    0.60
  -2   5  -8    1.60    0.80
  -3   5  -8    1.40    0.60
  -9   4   8    2.30    0.70
  -8   4   8    8.10    1.20
  -7   4   8    9.80    1.30
  -6   4   8    4.40    1.10
  -6   4   8    3.90    1.00
   5   4  -8    2.90    1.00
  -5   4   8    1.60    0.90
   4   4  -8   78.39    4.10
   4   4  -8   74.09    3.80
   3   4  -8    5.50    1.30
   3   4  -8    6.50    1.20
   2   4  -8   80.19    4.20
   1   4  -8    0.40    0.90
   1   4  -8    0.90    1.00
   0   4  -8   76.49    4.00
  -1   4  -8   76.39    3.90
  -1   4  -8   79.59    4.10
  -2   4  -8   -0.10    0.60
  -2   4  -8    0.50    0.80
  -3   4  -8    2.90    0.60
  -9   3   8    5.20    0.80
  -8   3   8    2.50    0.90
  -8   3   8    3.10    0.80
  -7   3   8    0.70    0.70
  -6   3   8    1.30    0.90
  -6   3   8    0.50    0.80
   5   3  -8    3.70    1.10
  -5   3   8    4.70    1.00
   4   3  -8    9.10    1.40
   4   3  -8   11.50    1.20
   3   3  -8  116.19    5.50
   2   3  -8  162.48    7.50
   2   3  -8  166.28    7.50
   1   3  -8   88.79    4.60
   1   3  -8   87.99    4.60
   0   3  -8    3.10    1.00
  -1   3  -8   33.80    2.20
  -1   3  -8   32.00    2.30
  -2   3  -8    6.60    0.90
  -2   3  -8    8.20    1.10
  -3   3  -8   26.80    1.60
  -9   2   8    2.60    0.70
  -9   2   8    0.90    0.60
  -8   2   8   24.00    1.80
  -8   2   8   19.20    1.60
  -7   2   8    1.50    0.80
  -6   2   8    0.50    0.80
   5   2  -8   16.60    1.60
  -5   2   8   14.60    1.50
   4   2  -8   37.50    2.50
   4   2  -8   33.30    2.10
   3   2  -8    1.50    1.00
   2   2  -8   52.19    3.20
   2   2  -8   53.79    3.20
   1   2  -8  111.99    5.40
   1   2  -8  107.69    5.40
   0   2  -8    0.20    0.80
  -1   2  -8    1.00    0.80
  -1   2  -8    1.80    1.00
  -2   2  -8   24.30    1.80
  -3   2  -8    0.10    0.60
  -9   1   8   16.70    1.30
  -9   1   8   15.40    1.30
  -8   1   8    0.50    0.80
  -8   1   8    0.60    0.70
  -7   1   8   27.80    2.10
  -6   1   8    7.20    1.20
   5   1  -8   25.90    2.10
  -5   1   8   29.50    2.10
   4   1  -8  117.99    5.60
   4   1  -8  116.29    5.30
  -4   1   8  111.19    5.40
   3   1  -8  166.68    7.40
   2   1  -8   44.00    2.90
   2   1  -8   42.80    2.80
   1   1  -8  117.29    5.80
   1   1  -8  125.69    5.90
   0   1  -8    1.20    0.90
  -1   1  -8  115.09    5.30
  -1   1  -8  119.29    5.60
  -2   1  -8    0.90    0.80
  -9   0   8   14.00    1.20
  -9   0   8   13.70    1.20
  -8   0   8    3.80    1.00
  -8   0   8    3.80    0.80
  -7   0   8   11.80    1.30
  -6   0   8  184.18    8.00
   5   0  -8   96.79    4.70
  -5   0   8   89.69    4.50
   4   0  -8   26.70    2.20
   4   0  -8   25.30    1.90
  -4   0   8   26.60    1.90
   3   0  -8  406.66   16.00
  -3   0   8  384.26   15.70
   2   0  -8  171.78    7.90
   2   0  -8  176.18    7.80
   1   0  -8   37.20    2.60
   1   0  -8   36.90    2.60
   0   0  -8  133.59    6.20
  -1   0  -8   45.10    2.70
  -1   0  -8   49.80    2.90
  -2   0  -8    0.50    0.70
  -9  -1   8   14.50    1.30
  -9  -1   8   15.00    1.30
  -8  -1   8    0.10    0.80
  -8  -1   8    0.30    0.70
  -7  -1   8   27.40    2.00
  -6  -1   8    6.70    1.10
  -5  -1   8   25.90    1.90
   5  -1  -8   27.40    2.20
   4  -1  -8  119.19    5.60
  -4  -1   8  108.79    5.20
   3  -1  -8  161.38    6.80
  -3  -1   8  137.69    6.40
   2  -1  -8   41.90    2.90
   2  -1  -8   44.50    2.80
   1  -1  -8  123.79    5.90
   1  -1  -8  125.89    6.00
   0  -1  -8    0.10    0.80
  -1  -1  -8  109.39    5.30
  -1  -1  -8  128.89    5.70
  -2  -1  -8    0.70    0.70
  -9  -2   8    1.20    0.60
  -9  -2   8    2.20    0.60
  -8  -2   8   20.80    1.70
  -8  -2   8   18.80    1.60
  -7  -2   8    1.60    0.70
  -6  -2   8    1.80    0.80
  -5  -2   8   16.50    1.50
   4  -2  -8   32.10    2.40
  -4  -2   8   31.20    2.10
   3  -2  -8    2.00    1.10
   3  -2  -8    1.40    0.90
   2  -2  -8   50.69    3.20
   2  -2  -8   53.49    3.20
   1  -2  -8  106.29    5.30
   1  -2  -8  109.59    5.30
   0  -2  -8    0.10    0.80
  -1  -2  -8    1.60    0.80
  -1  -2  -8    2.10    1.00
  -2  -2  -8   25.20    1.80
  -9  -3   8    5.20    0.80
  -9  -3   8    4.80    0.80
  -8  -3   8    4.80    1.00
  -8  -3   8    4.10    0.80
  -7  -3   8   -0.10    0.70
  -6  -3   8    0.80    0.70
  -5  -3   8    4.80    0.90
  -4  -3   8   11.40    1.20
   3  -3  -8  118.99    5.80
   3  -3  -8  116.39    5.60
   2  -3  -8  150.78    7.10
   2  -3  -8  160.98    7.20
   1  -3  -8   88.89    4.50
   1  -3  -8   87.19    4.60
   0  -3  -8    3.60    1.00
   0  -3  -8    3.40    1.10
  -1  -3  -8   29.60    2.00
  -1  -3  -8   32.70    2.30
  -9  -4   8    2.20    0.60
  -9  -4   8    1.70    0.60
  -8  -4   8    9.80    1.10
  -7  -4   8    8.00    1.10
  -6  -4   8    4.90    0.90
  -5  -4   8    1.60    0.70
   3  -4  -8    7.40    1.40
   2  -4  -8   70.09    4.00
   2  -4  -8   75.99    4.00
   1  -4  -8    1.70    1.00
   0  -4  -8   76.99    3.90
   0  -4  -8   77.49    4.10
  -1  -4  -8   76.29    4.00
  -9  -5   8    0.50    0.60
  -8  -5   8    5.30    0.90
  -7  -5   8    1.80    0.70
  -6  -5   8   16.70    1.40
   3  -5  -8   37.30    2.60
   2  -5  -8   42.80    2.80
   1  -5  -8   35.90    2.40
   0  -5  -8    4.90    1.00
   0  -5  -8    3.20    1.20
  -9  -6   8    2.10    0.60
  -8  -6   8    8.40    1.00
  -7  -6   8    1.10    0.60
  -6  -6   8   23.80    1.70
   2  -6  -8   14.10    1.60
   1  -6  -8    6.20    1.20
  -9  -7   8    2.60    0.60
  -8  -7   8    1.60    0.60
  -7  -7   8    0.80    0.60
  -9  -8   8    4.00    0.70
  -5  15   9    0.10    0.40
   3  15  -9    0.30    0.40
   2  15  -9    1.70    0.50
   1  15  -9    3.20    0.50
  -6  14   9    2.30    0.50
  -5  14   9    6.00    0.70
   4  14  -9    0.10    0.40
  -4  14   9    0.50    0.40
   3  14  -9    0.00    0.50
   2  14  -9   13.20    1.10
   4  13  -9    0.00    0.50
  -4  13   9    1.00    0.50
   3  13  -9    0.00    0.50
   2  13  -9    1.40    0.70
   2  13  -9    1.50    0.50
   1  13  -9    0.20    0.50
   0  13  -9    9.80    0.90
  -5  12   9    4.60    0.70
   4  12  -9   -0.20    0.50
  -4  12   9   -0.40    0.50
   3  12  -9    4.30    0.80
   2  12  -9   35.50    2.00
   2  12  -9   30.40    1.80
   1  12  -9    0.00    0.50
   0  12  -9   44.10    2.20
   0  12  -9   43.80    2.20
  -6  11   9   26.20    1.40
   5  11  -9    1.30    0.50
  -5  11   9    2.10    0.60
   4  11  -9    7.70    0.90
  -4  11   9    8.70    1.00
   3  11  -9    0.50    0.60
   2  11  -9    9.10    1.00
   2  11  -9    7.70    0.90
   1  11  -9   24.60    1.60
   0  11  -9    6.30    0.80
   0  11  -9    7.70    0.80
  -7  10   9    2.20    0.50
  -6  10   9    1.20    0.50
  -6  10   9    0.50    0.50
   5  10  -9    0.30    0.50
  -5  10   9   -0.40    0.60
   4  10  -9    0.90    0.60
  -4  10   9   -0.50    0.60
   3  10  -9   23.10    1.60
   3  10  -9   17.00    1.30
   2  10  -9    3.50    0.80
   2  10  -9    2.80    0.70
   1  10  -9    8.90    1.00
   1  10  -9    9.50    1.00
   0  10  -9    0.50    0.60
   0  10  -9    1.70    0.60
  -7   9   9    9.50    0.90
  -6   9   9    4.20    0.70
  -6   9   9    5.00    0.80
   5   9  -9   18.30    1.40
  -5   9   9   19.70    1.50
   4   9  -9    0.90    0.70
  -4   9   9   -0.20    0.60
   3   9  -9    5.30    0.90
   3   9  -9    3.40    0.70
   2   9  -9    0.60    0.60
   1   9  -9    1.10    0.70
   1   9  -9    0.50    0.60
   0   9  -9    5.20    0.80
   0   9  -9    6.20    0.80
  -1   9  -9    6.80    0.70
  -8   8   9    4.70    0.60
  -7   8   9    0.30    0.40
  -7   8   9   -0.10    0.50
  -6   8   9   12.70    1.10
  -6   8   9   16.00    1.30
  -5   8   9    5.50    0.70
   5   8  -9    3.70    0.80
  -5   8   9    5.10    0.80
   4   8  -9   47.70    2.70
  -4   8   9   47.40    2.60
   3   8  -9    6.10    1.00
   3   8  -9    4.60    0.80
   2   8  -9   28.60    1.80
   1   8  -9   15.20    1.40
   1   8  -9   14.50    1.30
   0   8  -9   20.50    1.40
   0   8  -9   19.40    1.40
  -1   8  -9   10.00    0.90
  -8   7   9    6.20    0.70
  -7   7   9    0.40    0.50
  -7   7   9    0.60    0.50
  -6   7   9   12.80    1.10
  -6   7   9   14.00    1.20
  -5   7   9    5.30    0.80
   5   7  -9    5.40    0.90
  -5   7   9    4.40    0.80
   4   7  -9    7.30    1.00
  -4   7   9    7.00    0.90
   3   7  -9    6.30    1.00
   3   7  -9    5.20    0.80
   2   7  -9   41.10    2.40
   1   7  -9   26.40    1.80
   1   7  -9   28.30    1.90
   0   7  -9   73.09    3.50
   0   7  -9   76.09    3.60
  -1   7  -9    6.40    0.80
  -8   6   9   -0.10    0.50
  -7   6   9    3.70    0.70
  -7   6   9    3.30    0.70
  -6   6   9    0.30    0.60
  -6   6   9   -0.40    0.60
   5   6  -9   18.50    1.50
  -5   6   9   18.20    1.40
  -5   6   9   19.40    1.50
   4   6  -9    4.70    0.90
  -4   6   9    3.80    0.80
   3   6  -9    0.80    0.80
   3   6  -9    1.00    0.60
  -3   6   9    0.20    0.50
   2   6  -9   61.39    3.20
   1   6  -9   56.49    3.00
   1   6  -9   54.19    2.90
   0   6  -9   72.59    3.50
  -1   6  -9  106.39    4.70
  -1   6  -9  120.99    4.90
  -8   5   9   11.60    1.00
  -7   5   9    5.00    0.80
  -7   5   9    5.60    0.80
  -6   5   9    0.30    0.60
  -6   5   9   -0.40    0.60
  -5   5   9    0.30    0.60
   5   5  -9   -0.30    0.70
  -5   5   9    0.60    0.60
   4   5  -9   17.80    1.60
  -4   5   9   15.60    1.30
   3   5  -9   18.60    1.60
   3   5  -9   19.10    1.40
  -3   5   9   15.50    1.30
   2   5  -9    1.80    0.80
   2   5  -9    1.20    0.70
   1   5  -9   58.79    3.20
   1   5  -9   62.89    3.20
   0   5  -9   39.20    2.20
  -1   5  -9   11.40    1.00
  -1   5  -9   15.00    1.20
  -8   4   9    7.10    0.80
  -7   4   9   -0.10    0.60
  -7   4   9    0.20    0.50
  -6   4   9   27.30    1.80
  -6   4   9   29.20    1.90
  -5   4   9    1.20    0.60
   5   4  -9    0.10    0.70
  -5   4   9    0.40    0.60
  -4   4   9   28.30    1.80
  -4   4   9   30.40    1.90
   3   4  -9   23.50    1.70
  -3   4   9   22.00    1.50
   2   4  -9    1.50    0.90
   2   4  -9    3.10    0.80
   1   4  -9   58.49    3.10
   1   4  -9   59.09    3.10
   0   4  -9    0.20    0.60
  -1   4  -9   58.99    2.90
  -1   4  -9   71.09    3.10
  -7   3   9   18.40    1.40
  -7   3   9   17.10    1.30
  -6   3   9   12.60    1.20
  -6   3   9   12.30    1.20
  -5   3   9   -0.40    0.70
  -5   3   9    0.40    0.60
  -4   3   9   34.50    2.10
  -4   3   9   36.00    2.10
   3   3  -9    0.70    0.70
   2   3  -9   31.50    2.10
   2   3  -9   29.40    2.00
   1   3  -9    1.80    0.80
   1   3  -9    1.10    0.80
   0   3  -9   11.30    1.10
  -1   3  -9    1.70    0.70
  -7   2   9    0.50    0.60
  -7   2   9    0.30    0.60
  -6   2   9   18.80    1.50
  -6   2   9   18.20    1.40
  -5   2   9   10.90    1.10
  -5   2   9   10.10    1.00
  -4   2   9    2.70    0.70
   4   2  -9    1.80    0.90
  -4   2   9    2.90    0.70
   3   2  -9    3.50    0.90
   2   2  -9    0.20    0.80
   2   2  -9    1.00    0.80
   1   2  -9   14.60    1.40
   1   2  -9   13.70    1.30
   0   2  -9    2.80    0.70
  -1   2  -9   10.40    1.10
  -7   1   9   26.20    1.70
  -7   1   9   24.40    1.60
  -6   1   9    0.20    0.60
  -6   1   9    0.20    0.60
  -5   1   9    4.10    0.90
  -5   1   9    3.60    0.70
  -4   1   9    0.30    0.60
   4   1  -9    0.50    0.80
   2   1  -9    2.80    0.90
   2   1  -9    3.10    0.90
   1   1  -9   20.20    1.60
   1   1  -9   18.20    1.50
   0   1  -9    4.90    0.80
  -7   0   9    0.80    0.70
  -7   0   9    0.40    0.50
  -6   0   9    0.30    0.70
  -6   0   9    0.60    0.50
  -5   0   9   -0.10    0.50
   4   0  -9    1.80    0.90
   2   0  -9    0.30    0.80
   2   0  -9    0.10    0.80
   1   0  -9    0.60    0.70
   1   0  -9    0.80    0.80
   0   0  -9    0.30    0.60
  -8  -1   9    3.40    0.70
  -7  -1   9   26.80    1.70
  -7  -1   9   19.60    1.40
  -6  -1   9    1.20    0.60
   3  -1  -9    1.40    0.90
   2  -1  -9    4.60    1.00
   1  -1  -9   19.90    1.60
   1  -1  -9   16.90    1.60
   0  -1  -9    5.00    0.80
  -8  -2   9    8.00    0.90
   3  -2  -9    4.70    1.00
   2  -2  -9    0.60    0.80
   1  -2  -9   15.00    1.40
  -8  -3   9    3.40    0.70
   2  -3  -9   30.20    2.10
  -8  -4   9    8.60    0.90
  -8  -5   9   10.40    1.00
  -8  -6   9   -0.20    0.50
  -8  -7   9    4.90    0.70
  -8  -8   9    2.40    0.60

_computing_structure_solution     'SHELXT 2014/4 (Sheldrick, 2014)'
;
_shelx_hkl_checksum              29905
